# Supplementary material for: Ultrastructural Assessment and Proteomic Analysis in Myofibrillogenesis in the Heart Primordium After Heartbeat Initiation in Rats
Source: Front Physiol. 2022 May 9;13:907924. doi: 10.3389/fphys.2022.907924 (PMC9124805; doi:10.3389/fphys.2022.907924)
Supplement: Supplementary file 1 [file Table1.XLSX]

## Sheet: Data
																				E10pre vs E10post			E10post vs E11post
Number	Accession Number	Protein Name	# of Grouped proteins	Gene Symbol	Species	Molecular Weight	Peptide Count	Unique Peptide Count	Protein Group Score	KK1451-1_E10_Pre1	KK1451-2_E10_Pre2	KK1451-3_E10_pre3	KK1451-4_E10_Post1	KK1451-5_E10_Post2	KK1451-6_E10_Post3	KK1451-7_E11_1	KK1451-8_E11_2	KK1451-9_E11_3		-Log p-value(Welch's T-test)	Fold change(E10_Pre / E10_Post)		-Log p-value(Welch's T-test)	Fold change(E10_Post / E11_Post)
1	D3ZHV2	Microtubule-actin cross-linking factor 1	1	Macf1	Rattus norvegicus	620 kDa	135	134	0.999999	481557000	477559702	500864679	515031253	514438595	509357005	1503114149	1635843932	1733636767		0.062362	0.948569		0.00120609	3.16106
2	P38650	Cytoplasmic dynein 1 heavy chain 1	1	Dync1h1	Rattus norvegicus	532 kDa	123	123	1	3287478000	3458882165	3319680513	3669921507	3665996543	3309545444	3826832964	3906604149	3877578334		0.2463	0.946439		0.120147	1.09193
3	P30427	Plectin	1	Plec	Rattus norvegicus	534 kDa	117	117	0.999995	1126735000	1140528965	1160698176	1135845690	1066877786	1108755141	1232896244	1246875069	1355375501		0.187508	1.03544		0.020549	1.15748
4	P02563	Myosin-6	1	Myh6	Rattus norvegicus	224 kDa	108	37	1	160189000	145354954	158216697	411965762	454229627	377481159	15714001039	18355929390	19600983631		0.000380969	0.373619		2.32868e-06	43.0959
5	P02564	Myosin-7	1	Myh7	Rattus norvegicus	223 kDa	106	37	0.999999	99290290	126411509	82900330	287442550	371027230	246500960	18162107939	24141994366	23985040964		0.00324317	0.340794		1.49015e-05	73.683
6	P16086	Spectrin alpha chain, non-erythrocytic 1	1	Sptan1	Rattus norvegicus	285 kDa	103	102	1	3220633000	3135504638	3105675829	3368168821	3174002182	3204883046	6863843694	7537170651	7663995912		0.255069	0.970951		0.000208195	2.26189
7	A0A0G2JUA5	AHNAK nucleoprotein	1	Ahnak	Rattus norvegicus	581 kDa	103	103	0.999998	1463472000	1271456432	1321003736	1509080894	1314762303	1437445379	2454088825	2339813383	2321201353		0.442888	0.951656		0.00211115	1.6719
8	A0A0G2K8N1	Non-specific serine/threonine protein kinase	1	Obscn	Rattus norvegicus	875 kDa	98	98	1	184253	508011	0	41249	270860	1031862	1109951012	1348447222	1397770675		0.568324	1.95197		0.0111206	5661.62
9	Q7TMA5	Apolipoprotein B-100	1	Apob	Rattus norvegicus	536 kDa	94	94	1	865420600	833030929	966601901	849147795	927463174	793226952	2119574097	2322582836	2369107725		0.597138	1.0371		0.00010987	2.65283
10	C0JPT7	Filamin A	1	Flna	Rattus norvegicus	280 kDa	85	79	1	10131270000	10315805918	10123664510	9920274121	9831132963	9595019949	5035229098	3158659543	3429420257		0.0334757	1.04178		0.0218082	0.387723
11	D3ZC56	Dystonin	1	Dst	Rattus norvegicus	847 kDa	85	83	0.999903	147177700	244010444	177992426	175627002	176244646	172359640	56046686	56436781	53364512		0.722489	1.06211		3.55099e-05	0.316281
12	A0A0G2K8W9	Spectrin beta chain	1	Sptbn1	Rattus norvegicus	273 kDa	84	75	0.999999	1768466000	1789392970	1783093543	1867009243	1816572753	1787112977	4416227600	4864359453	4922902966		0.196539	0.976432		0.000376869	2.59368
13	D3ZHA0	Filamin-C	1	Flnc	Rattus norvegicus	291 kDa	82	73	1	1026870000	1094530118	1012075307	1123499914	1104176628	1070316309	6499601472	6802117339	7116882377		0.155195	0.949753		7.4319e-06	6.18824
14	Q2TL32	E3 ubiquitin-protein ligase UBR4	1	Ubr4	Rattus norvegicus	574 kDa	81	81	0.999998	747610400	738382625	746540863	739652490	728951765	706336992	837957571	806505430	838283569		0.185931	1.02665		0.00212456	1.14155
15	D4A678	Spectrin, alpha, erythrocytic 1	1	Spta1	Rattus norvegicus	280 kDa	79	78	0.999999	1867905000	945495508	1105731136	758332269	1058076698	859812928	2338975207	1346910474	2011499245		0.229695	1.41458		0.0266305	2.09427
16	M0R3M4	RAN-binding protein 2	1	Ranbp2	Rattus norvegicus	344 kDa	77	77	1	1489938000	1562229240	1567610808	1507971204	1475573198	1440333303	1176545163	1168062820	1131208582		0.112656	1.04419		0.000186307	0.785719
17	Q9JLT0	Myosin-10	1	Myh10	Rattus norvegicus	229 kDa	75	65	1	2463681000	2559659568	2638842251	2548870728	2475140281	2480060327	4272006206	4125759539	4085630639		0.422378	1.02076		1.80132e-05	1.66339
18	F1LMV6	Desmoplakin	1	Dsp	Rattus norvegicus	332 kDa	74	74	1	324402800	308091723	343036479	328803091	321529301	325677254	2172078557	2416288330	2635087767		0.968222	0.998589		0.00067669	7.37836
19	Q62812	Myosin-9	1	Myh9	Rattus norvegicus	226 kDa	74	63	1	4186067000	4187198886	4549681603	4233104337	4041564421	4110386368	3509819329	3046528882	3303242667		0.270098	1.04281		0.021724	0.794901
20	A0A0G2JXT8	Filamin B	1	Flnb	Rattus norvegicus	278 kDa	74	67	0.999998	1189147000	1196485797	1216519968	1075804226	1090069092	1120653635	894382450	625639793	712139917		0.00591575	1.09615		0.0607631	0.671818
21	G3V7L1	Utrophin	1	Utrn	Rattus norvegicus	391 kDa	71	69	0.999999	264557300	290771999	272677307	337847349	282922884	310550867	598427248	591781204	583179135		0.138829	0.890703		0.00541851	1.90905
22	D3ZA84	Talin 2	1	Tln2	Rattus norvegicus	272 kDa	71	63	0.999994	467393300	456132601	475562908	504711901	436561462	463237236	671948274	688127736	665102964		0.963379	0.997769		0.00970152	1.44433
23	D4A0Y6	Marker of proliferation Ki-67	1	Mki67	Rattus norvegicus	343 kDa	67	67	1	1020152000	1029370102	1053509047	1040031983	905241817	1008387376	799704947	713700871	753425759		0.348981	1.05231		0.00901405	0.767978
24	F1LRI5	GCN1 activator of EIF2AK4	1	Gcn1	Rattus norvegicus	293 kDa	67	67	0.999999	1567486000	1573833411	1639283069	1779672652	1716000243	1607275868	1533812611	1542758331	1567891066		0.149821	0.937468		0.082374	0.910919
25	A0A140UHX6	Spectrin beta chain	1	Sptb	Rattus norvegicus	268 kDa	67	62	0.999997	1077287000	631007653	660945588	509978161	709295913	523310128	1449340689	973459942	1260706991		0.238799	1.33392		0.00923783	2.11019
26	B0LPN4	Ryanodine receptor 2	1	Ryr2	Rattus norvegicus	563 kDa	67	67	0.999978	642324	2146915	360232	8764693	8847828	941202	431546327	555895147	546951709		0.150311	0.189509		0.0221784	121.592
27	G3V852	RCG55135, isoform CRA_b	1	Tln1	Rattus norvegicus	270 kDa	66	58	1	847254300	830173018	889623783	910241462	889007108	817593009	1449003629	1456666572	1542158894		0.65893	0.98159		0.000470002	1.7008
28	P98158	Low-density lipoprotein receptor-related protein 2	1	Lrp2	Rattus norvegicus	519 kDa	65	65	1	660938200	690166819	673242848	652687797	579287149	641383810	58350117	6961143	12145824		0.158888	1.08191		0.0294971	0.0272988
29	F7FF45	Nuclear mitotic apparatus protein 1	1	Numa1	Rattus norvegicus	235 kDa	65	65	1	1130931000	1115188310	1166815438	1187676021	1052540572	1089596038	913559261	758662096	820966225		0.557177	1.02611		0.0148153	0.747543
30	A0A0G2K548	A-kinase-anchoring protein 9	1	Akap9	Rattus norvegicus	442 kDa	65	65	0.999952	127670200	138737234	151574097	143181922	126861820	133812866	154522889	152296240	151780770		0.61691	1.03371		0.0637823	1.13691
31	A0A0G2K9L9	Midasin AAA ATPase 1	1	Mdn1	Rattus norvegicus	474 kDa	64	64	0.999999	726801600	784461175	735576285	768735801	730183812	694270154	432964344	400106277	394345805		0.553962	1.02477		0.000149259	0.559657
32	F1MA98	Nucleoprotein TPR	1	Tpr	Rattus norvegicus	267 kDa	61	61	0.999999	1796889000	1688084263	1756896719	1861114731	1722028410	1703630164	1287627664	1080150109	1146435428		0.822054	0.991953		0.00552637	0.663456
33	P12785	Fatty acid synthase	1	Fasn	Rattus norvegicus	273 kDa	59	59	1	4857383000	5310167939	5028307101	5447067803	5477301718	4918623604	3478262251	3364872828	3298885912		0.402136	0.959665		0.00202162	0.640779
34	G3V824	Insulin-like growth factor 2 receptor	1	Igf2r	Rattus norvegicus	274 kDa	59	59	1	1839036000	1967881003	1820025522	1860358731	1901706478	2004848763	11097706554	11884639675	11829649853		0.49709	0.975622		5.51976e-07	6.03657
35	F1LNJ2	U5 small nuclear ribonucleoprotein 200 kDa helicase	1	Snrnp200	Rattus norvegicus	245 kDa	59	59	1	2480258000	2513821566	2547816256	2568147299	2608762588	2358886385	1731326121	1611138535	1753380125		0.961847	1.00172		0.000766832	0.676408
36	E9PT83	Centromere protein F	1	Cenpf	Rattus norvegicus	342 kDa	58	58	0.999997	216641200	227136592	245586445	227652673	223042709	219706687	76595781	57169407	91533357		0.546729	1.02701		0.0145683	0.329975
37	A0A0G2JWG6	Golgin B1	1	Golgb1	Rattus norvegicus	369 kDa	58	58	0.999951	153566500	151410796	161552970	166876278	151662109	160903825	151616842	126544702	133324490		0.478734	0.973442		0.0830061	0.856422
38	P04937	Fibronectin	1	Fn1	Rattus norvegicus	273 kDa	56	56	1	6265257000	5826678441	5757562690	5967006097	5171080728	6111376878	9306302180	8523724453	8393352324		0.580504	1.03683		0.00450381	1.52273
39	F1MAN8	Laminin subunit alpha 5	1	Lama5	Rattus norvegicus	404 kDa	54	54	0.999987	313438200	295243029	303137637	283016851	269454206	289285779	307509967	253683215	274589531		0.044152	1.08338		0.881433	0.990232
40	P01026	Complement C3	1	C3	Rattus norvegicus	186 kDa	53	53	1	11159590000	8601293727	10594973860	8769150177	4609548669	8925342736	984902881	812668907	1075763699		0.248584	1.41262		0.00575718	0.133638
41	D4AA06	Nuclear receptor binding SET domain protein 1 (Predicted), isoform CRA_a	1	Nsd1	Rattus norvegicus	262 kDa	53	53	0.999969	159793400	180293716	175887321	172823891	168892649	159549623	91775761	80451285	79893633		0.561149	1.02854		0.000832933	0.502213
42	A0A0G2K2C7	Ubiquitinyl hydrolase 1	1	Usp9x	Rattus norvegicus	290 kDa	52	39	0.999999	593193300	624357315	621057609	648046262	622908587	605176290	762131646	738167908	697590865		0.479174	0.980128		0.00983581	1.17118
43	G3V6H2	Pre-mRNA processing factor 8, isoform CRA_a	1	Prpf8	Rattus norvegicus	274 kDa	51	51	1	1786601000	1873787838	1836510457	1884912048	1831685573	1756810179	1290132550	1131000207	1170571824		0.865005	1.00452		0.00245437	0.655455
44	A0A0G2K5P5	Myomesin 1	1	Myom1	Rattus norvegicus	188 kDa	51	51	1	3433896	2803672	3957915	20109515	24469491	15461017	1429532215	1912647130	1856844093		0.000653311	0.171095		2.73672e-05	87.3872
45	G3V7M0	CCR4-NOT transcription complex, subunit 1	1	Cnot1	Rattus norvegicus	267 kDa	51	51	0.999999	686926500	829074423	776561534	820796841	841713823	748896259	579502462	551151101	513152780		0.476825	0.949043		0.00156462	0.681685
46	G3V928	Prolow-density lipoprotein receptor-related protein 1	1	Lrp1	Rattus norvegicus	505 kDa	51	51	0.999999	305363800	308628710	298602174	306838193	306398372	305418505	276770703	253741704	246775002		0.562839	0.993311		0.039453	0.845098
47	D3ZG74	FRAS1-related extracellular matrix 2	1	Frem2	Rattus norvegicus	350 kDa	51	51	0.999998	390114600	445581199	382706405	478613217	499708101	438438966	205568884	195358492	168454257		0.0717646	0.85926		0.000516559	0.401071
48	F1M155	Supervillin	1	Svil	Rattus norvegicus	242 kDa	50	50	1	59411690	68686789	65726132	72901634	70952338	70045675	547909668	630698076	637607810		0.136526	0.904619		0.000271256	8.47228
49	M0R6Z9	Myosin XVIIIb	1	Myo18b	Rattus norvegicus	284 kDa	50	50	0.999999	881601	1974996	1559301	1368102	0	4999658	268016845	346108161	349057348		0.840179	0.864192		0.0186599	242.026
50	F1LTJ5	Uncharacterized protein	1	None	Rattus norvegicus	263 kDa	49	49	1	262585900	268403554	249514446	237874117	224781814	241857576	800965077	917250196	877253902		0.0297043	1.10789		6.9199e-05	3.68004
51	Q62671	E3 ubiquitin-protein ligase UBR5	1	Ubr5	Rattus norvegicus	308 kDa	49	49	0.999994	321314500	354204868	335678710	329276330	312027782	333513763	210233437	190742151	173908478		0.361472	1.03692		0.00527643	0.588212
52	D3ZV60	Centromere protein E	1	Cenpe	Rattus norvegicus	282 kDa	49	48	0.999973	132971700	136238393	146264891	129323288	121344157	123245868	121713604	98465020	107734885		0.0454203	1.11065		0.150387	0.873983
53	Q9QWN8	Spectrin beta chain, non-erythrocytic 2	1	Sptbn2	Rattus norvegicus	271 kDa	49	42	0.999959	144772000	144245576	149598321	155303662	153883538	138027230	38152582	51448639	45466852		0.685665	0.982031		0.00163497	0.300205
54	P11497	Acetyl-CoA carboxylase 1	1	Acaca	Rattus norvegicus	265 kDa	48	41	0.999999	512677900	515965697	487803422	543465339	572762877	476460308	463066270	454337786	466762167		0.491774	0.954653		0.125901	0.871595
55	D4A8A0	Aspartate carbamoyltransferase	1	Cad	Rattus norvegicus	243 kDa	47	47	1	1781606000	1875974065	1696303747	1814568773	1996627141	1702870931	1047800137	960977845	943387321		0.637987	0.972218		0.00068135	0.535973
56	Q1JU68	Eukaryotic translation initiation factor 3 subunit A	1	Eif3a	Rattus norvegicus	163 kDa	47	47	1	4171119000	4425369235	4906901886	4578309387	4305777285	4096149862	3649492190	3360427437	3295258962		0.545661	1.03902		0.00680205	0.793953
57	A0A0G2K160	AT hook-containing transcription factor 1	1	Ahctf1	Rattus norvegicus	255 kDa	47	47	0.999998	384550400	413317309	394982346	429508108	420453076	405003355	241654746	242399465	251415539		0.137102	0.950362		2.99337e-05	0.586125
58	D4AAG8	Structural maintenance of chromosomes flexible hinge domain-containing 1	1	Smchd1	Rattus norvegicus	226 kDa	47	47	0.999983	306977300	352005072	358378766	348128091	324270509	315884656	221190365	206573930	209075687		0.659396	1.02788		0.000428657	0.644649
59	A0A0G2K2P5	Tight junction protein ZO-1	1	Tjp1	Rattus norvegicus	197 kDa	46	46	1	1210859000	1204394137	1282155164	1286754923	1165955622	1220326027	1243634852	1048868650	1150068862		0.851068	1.00705		0.322446	0.935753
60	Q9QXQ0	Alpha-actinin-4	1	Actn4	Rattus norvegicus	105 kDa	46	31	1	1954976000	1942204282	1869809233	2118504612	1996233154	2013610986	2236720718	2420107053	2319591368		0.0637236	0.94118		0.0127093	1.13819
61	P21263	Nestin	1	Nes	Rattus norvegicus	209 kDa	46	46	0.999999	137236700	142456068	135260925	186518550	184257850	183605690	635304313	728713916	728864310		0.00135516	0.748335		0.00106802	3.76748
62	E9PU01	DNA helicase	1	Chd4	Rattus norvegicus	218 kDa	45	38	1	1529768000	1617493273	1623674204	1656004206	1612078849	1539715661	1237417576	1113109796	1122732638		0.803855	0.992414		0.00252959	0.721906
63	M0R9L0	Nascent polypeptide-associated complex subunit alpha	1	Naca	Rattus norvegicus	220 kDa	45	45	0.999999	4608868000	3836649412	4092180250	3798060173	4156164081	3319939663	3352782565	3149620845	3306479193		0.274567	1.11354		0.166065	0.873403
64	D3ZFD0	Unconventional myosin-XVIIIa	1	Myo18a	Rattus norvegicus	233 kDa	45	44	0.999999	113953400	119006639	120499706	144693731	131768717	142850931	685995627	762322741	794989866		0.0128967	0.843425		2.01874e-05	5.34433
65	F1M455	Spen family transcriptional repressor	1	Spen	Rattus norvegicus	393 kDa	45	45	0.999879	134849200	145186561	148283607	149367394	131953431	136910288	72924277	84933531	75123345		0.630681	1.02467		0.000769343	0.556593
66	P11442	Clathrin heavy chain 1	1	Cltc	Rattus norvegicus	192 kDa	44	44	1	3108247000	3247243080	3179811846	3197762795	3139915300	2959761655	4456265577	4352456398	4381088448		0.403535	1.02598		0.00237356	1.41935
67	A0A0G2K051	Early endosome antigen 1	1	Eea1	Rattus norvegicus	165 kDa	44	44	0.999999	138914600	111550910	133789473	166002349	117851195	171304252	848478450	934324470	1008867917		0.324926	0.852071		0.00138156	6.20276
68	F1M949	Cytoskeleton-associated protein 5	1	Ckap5	Rattus norvegicus	188 kDa	44	44	0.999997	607991300	655057688	640518948	696502622	677594768	638655893	736839623	754636291	728296332		0.176732	0.94591		0.0459907	1.10345
69	Q9Z1M9	Structural maintenance of chromosomes protein 1A	1	Smc1a	Rattus norvegicus	143 kDa	44	44	0.999982	1110801000	1161192548	1217385887	1181692848	1117379586	1125087520	922718655	871440315	885835247		0.59649	1.01865		0.000564014	0.782689
70	A0A0G2JZI2	Glutamyl-tRNA synthetase	1	Eprs	Rattus norvegicus	170 kDa	43	43	1	1758305000	1898060090	1840292886	1732292520	1699776134	1665328810	1495692919	1457594718	1357854078		0.057787	1.07794		0.0176031	0.845162
71	O70511	Ankyrin-3	1	Ank3	Rattus norvegicus	284 kDa	43	35	0.999996	102752200	107544173	109460921	130831189	132857126	125707166	694280676	813992363	859016508		0.00151182	0.821096		0.000670425	6.05665
72	D3ZMY8	Pericentrin	1	Pcnt	Rattus norvegicus	324 kDa	43	43	0.999767	73894530	86991268	88646668	85591728	74028240	77693848	53781774	42720035	45950095		0.537504	1.04997		0.00542163	0.598567
73	P34058	Heat shock protein HSP 90-beta	1	Hsp90ab1	Rattus norvegicus	83 kDa	42	28	1	52816280000	47967009034	48450257713	54275338305	50837217759	52165906274	35757021066	37039340788	37546151965		0.227671	0.948299		0.000185905	0.701681
74	F1LP64	E3 ubiquitin-protein ligase TRIP12	1	Trip12	Rattus norvegicus	224 kDa	42	42	0.999998	417458300	425598285	419399825	448679430	449071410	414886245	399075994	436993422	424914140		0.279523	0.962395		0.344741	0.960617
75	F1M6Q2	Ciliary rootlet coiled-coil, rootletin	1	Crocc	Rattus norvegicus	225 kDa	42	42	0.99997	101502600	88221692	98158341	102933263	90656423	92659865	32156300	34797721	40980484		0.92894	1.00549		0.00104923	0.375707
76	G3V9S3	Tyrosine-protein phosphatase non-receptor type 13	1	Ptpn13	Rattus norvegicus	270 kDa	42	42	0.999967	205252900	221407830	216508031	219455459	223835098	219121740	108176146	72832674	72673311		0.31328	0.970508		0.0175821	0.37609
77	O35889	Afadin	1	Afdn	Rattus norvegicus	208 kDa	41	41	1	547660100	553623810	559358535	574187539	549469718	546082772	762317443	701358786	772210851		0.779879	0.994764		0.00326776	1.33819
78	D3Z9Z0	Ankyrin 1	1	Ank1	Rattus norvegicus	187 kDa	41	37	1	444278700	254122894	270351407	193525421	295697934	204330356	618799735	394296557	568240763		0.227169	1.3769		0.0127391	2.28031
79	G3V7Q7	IQ motif containing GTPase activating protein 1 (Predicted), isoform CRA_b	1	Iqgap1	Rattus norvegicus	189 kDa	41	38	1	1484510000	1585478018	1487378846	1602100356	1604975611	1440744850	612329133	526498434	531111772		0.679301	0.981311		0.000131795	0.358872
80	Q6MG48	Protein PRRC2A	1	Prrc2a	Rattus norvegicus	229 kDa	41	40	0.999999	455657000	450470783	484613228	498045563	437101558	462459732	407299899	373569316	385036724		0.932788	0.995997		0.0215075	0.834874
81	Q7TSP2	Kinesin-like protein KIF15	1	Kif15	Rattus norvegicus	160 kDa	41	40	0.999997	535859100	537505659	545108137	564742783	552757826	524221031	386393556	361724501	356838530		0.600124	0.986292		0.00029619	0.672966
82	F1LR36	Transcription elongation factor spt6	1	Supt6h	Rattus norvegicus	199 kDa	41	41	0.999988	431947800	465294181	472039037	459024904	430243193	423343888	315465170	243966248	242300429		0.318845	1.04303		0.0220572	0.606454
83	P56741	Myosin-binding protein C, cardiac-type	1	Mybpc3	Rattus norvegicus	141 kDa	40	40	1	6702042	15116791	13060994	38667847	54033242	37391392	4206629609	5524997354	5592731312		0.0183088	0.256815		9.36677e-06	118.496
84	D4A164	Nebulette	1	Nebl	Rattus norvegicus	116 kDa	40	40	1	18653630	23248328	15668190	62369810	71461217	55618811	2572407467	3296316480	3222993113		0.00185276	0.30151		3.81549e-06	47.9497
85	F1M853	Ribosome-binding protein 1	1	Rrbp1	Rattus norvegicus	158 kDa	40	40	1	1389497000	1400783541	1443229188	1429290002	1256858685	1428333696	1444063633	1270768620	1360650789		0.557822	1.03065		0.880178	0.990956
86	D4A4Z9	Kinectin 1	1	Ktn1	Rattus norvegicus	152 kDa	40	40	0.999999	533753500	528801272	536009801	529749039	481475899	506996819	526174631	510248199	539383813		0.196509	1.0537		0.317497	1.03845
87	D4A5A6	DNA-directed RNA polymerase subunit	1	Polr2a	Rattus norvegicus	217 kDa	40	40	0.999999	570500600	581059219	643048587	657381194	579106587	620788284	396080537	334679656	375657836		0.546387	0.9662		0.00157329	0.595062
88	D3ZAP7	DNA helicase	1	Chd7	Rattus norvegicus	334 kDa	40	33	0.999999	173601500	184797903	189349662	199909856	193177929	180319257	119086193	117393430	131020776		0.318527	0.955492		0.000685078	0.640723
89	A0A0G2K0J4	Nipped-B protein	1	Nipbl	Rattus norvegicus	315 kDa	40	40	0.999999	153535500	162202478	166387901	178401989	174021803	154780380	117860348	131514123	137268057		0.392838	0.951823		0.0126258	0.762191
90	P85972	Vinculin	1	Vcl	Rattus norvegicus	117 kDa	40	40	0.999999	1940844000	1890348537	1906527017	1911530303	1846195046	1935483603	4741296374	4790128090	4911284033		0.655679	1.00796		1.90204e-06	2.53706
91	Q9Z1P2	Alpha-actinin-1	1	Actn1	Rattus norvegicus	103 kDa	40	21	0.999995	739373800	746111610	781668423	819690965	771534087	749169263	845059007	854475114	855133781		0.385197	0.969099		0.076505	1.09231
92	F1LXT3	UTP20 small subunit processome component	1	Utp20	Rattus norvegicus	317 kDa	40	40	0.999994	433468100	466226900	451740609	454070387	423301791	426665444	292828469	233942835	259366686		0.307873	1.0364		0.00959467	0.600609
93	E9PSL7	Citron rho-interacting kinase	1	Cit	Rattus norvegicus	235 kDa	40	40	0.999992	201926800	199538183	222030520	199700121	177397453	186934341	233473180	237702278	241881585		0.105654	1.10545		0.0144954	1.26557
94	P42346	Serine/threonine-protein kinase mTOR	1	Mtor	Rattus norvegicus	289 kDa	40	40	0.999992	197753200	218917076	185800513	224266212	206349351	202502077	175787461	172030297	172126596		0.430782	0.950352		0.0203789	0.822019
95	A0A0G2JZ53	Baculoviral IAP repeat-containing 6	1	Birc6	Rattus norvegicus	434 kDa	40	40	0.999991	246233400	247637893	225023674	249176365	247447156	227994300	276150276	273388705	282389889		0.85743	0.991958		0.0295543	1.14891
96	A0A0G2K5L1	FAT atypical cadherin 1	1	Fat1	Rattus norvegicus	507 kDa	40	40	0.999969	83300230	95193738	84612960	83920082	53150986	72302983	69906373	66028561	65063779		0.204425	1.27659		0.876934	0.976528
97	Q5U4E6	Golgin subfamily A member 4	1	Golga4	Rattus norvegicus	260 kDa	40	40	0.999685	153758500	73378813	150308923	74377884	66348123	138203734	81087724	156239957	158760131		0.413779	1.35478		0.319973	1.43405
98	D4A3E3	AT-rich interaction domain 1A	1	Arid1a	Rattus norvegicus	218 kDa	39	38	1	694360700	772859880	760968709	800488755	714914369	711558493	484720175	452686544	457838958		0.986091	1.00095		0.00152412	0.627183
99	D4A5Q2	Structural maintenance of chromosomes protein	1	Smc2	Rattus norvegicus	134 kDa	39	39	0.999999	782692100	791242885	806975574	830651630	777189645	761638246	661274240	661460360	680787007		0.859722	1.00544		0.0148484	0.846059
100	D4A409	Laminin subunit alpha 1	1	Lama1	Rattus norvegicus	338 kDa	39	39	0.999999	166549100	168544785	170991684	172176095	155815926	165179122	156484340	153072518	153478635		0.457738	1.02699		0.15842	0.939634
101	D3ZEY0	Coiled-coil domain-containing 141	1	Ccdc141	Rattus norvegicus	174 kDa	39	39	0.999999	8339952	11961668	6994300	21379433	27112653	32178627	439109476	516886025	543270816		0.00642895	0.334442		0.000178033	18.768
102	Q5SGE0	Leucine-rich PPR motif-containing protein, mitochondrial	1	Lrpprc	Rattus norvegicus	157 kDa	39	39	0.999999	1745675000	1776285486	1730834909	1794096712	1762384620	1648334763	1734576087	2088151426	2115872365		0.746382	1.00983		0.1728	1.13715
103	Q2PQA9	Kinesin-1 heavy chain	1	Kif5b	Rattus norvegicus	110 kDa	39	34	0.999999	636732500	609551619	671676175	653927237	640569862	641513394	925577987	894192314	972519776		0.756356	0.989939		0.00263427	1.4415
104	A0A0G2K8R3	LIM domain 7	1	Lmo7	Rattus norvegicus	196 kDa	39	39	0.999997	88754370	83293667	87207477	91835764	77312743	87838354	274689092	355718989	328779260		0.855577	1.01112		0.000314811	3.72079
105	D3ZNI3	Programmed cell death 11	1	Pdcd11	Rattus norvegicus	209 kDa	39	39	0.999993	721794700	751854929	741793742	705459744	685924487	669685728	422060044	398236661	414288100		0.0215948	1.07499		2.65082e-05	0.598962
106	M0R5H1	Enhancer trap locus 4	1	Etl4	Rattus norvegicus	215 kDa	39	39	0.999981	88095350	89468921	94950889	90236934	74607091	86124341	180969312	186399850	191680121		0.273374	1.08879		0.00288164	2.23416
107	D3ZTN0	DNA-dependent protein kinase catalytic subunit	1	Prkdc	Rattus norvegicus	472 kDa	39	39	0.999966	133025700	146103825	132294266	150838781	147368542	142534466	78711641	80294031	70092065		0.150701	0.932754		0.00152318	0.519021
108	Q9Z330	DNA (cytosine-5)-methyltransferase 1	1	Dnmt1	Rattus norvegicus	183 kDa	38	38	1	1148356000	1221719522	1193542168	1197207532	1160989275	1105392697	850341858	789444028	761347245		0.388006	1.0291		0.001238	0.692885
109	D3ZCV0	Actinin alpha 2	1	Actn2	Rattus norvegicus	104 kDa	38	26	1	88313540	89664324	92670377	187338710	224340920	160404292	5420220012	6642930122	6635231917		0.015195	0.477469		2.11836e-05	32.8468
110	P97690	Structural maintenance of chromosomes protein 3	1	Smc3	Rattus norvegicus	138 kDa	38	38	0.999997	846869300	857449559	896680460	894302160	812256192	828718522	692861240	623911205	661521264		0.49452	1.0265		0.00418813	0.780267
111	D3ZU13	Eukaryotic translation initiation factor 4 gamma, 1	1	Eif4g1	Rattus norvegicus	176 kDa	38	35	0.999996	1685706000	1618434078	1682197296	1750691062	1587536859	1573959198	1450394444	1377235558	1409811764		0.696166	1.01611		0.0343036	0.863462
112	A0A0G2K2M9	Serine/arginine repetitive matrix 2	1	Srrm2	Rattus norvegicus	296 kDa	38	38	0.999994	1293609000	1321853793	1401928026	1792840208	1517483269	1377268181	1279341905	1152921166	1162444089		0.185329	0.861673		0.0602907	0.770592
113	D3ZGD0	Gem (nuclear organelle)-associated protein 5	1	Gemin5	Rattus norvegicus	166 kDa	38	38	0.999992	523862500	568968201	553409787	562619977	535417217	521591477	275305025	278914674	268785996		0.648246	1.01634		0.000135666	0.508337
114	Q7TT49	Serine/threonine-protein kinase MRCK beta	1	Cdc42bpb	Rattus norvegicus	195 kDa	38	37	0.999977	160049400	168802136	161184777	175037551	161992854	147085784	222697318	238932693	231369913		0.807315	1.0145		0.010262	1.4345
115	P15205	Microtubule-associated protein 1B	1	Map1b	Rattus norvegicus	270 kDa	37	36	1	590975200	639199673	592383730	767265176	746883884	704315800	881829277	727305550	757218951		0.00551912	0.821513		0.41213	1.06362
116	P46462	Transitional endoplasmic reticulum ATPase	1	Vcp	Rattus norvegicus	89 kDa	37	36	1	7982952000	8100134444	8071050050	7533860455	7603460245	7435607845	8788289719	8358242329	8388046408		0.00171534	1.07007		0.00889672	1.13095
117	P41516	DNA topoisomerase 2-alpha	1	Top2a	Rattus norvegicus	173 kDa	37	37	0.999999	2948944000	3069147723	3105143893	3030841234	2973349202	2748646985	1358170145	1251783404	1370345053		0.30027	1.04299		4.58532e-05	0.454773
118	O88600	Heat shock 70 kDa protein 4	1	Hspa4	Rattus norvegicus	94 kDa	37	36	0.999999	5003678000	5179568451	4872007302	4888409534	5018700786	4552684827	3470425905	3543732902	3530334737		0.30919	1.04173		0.00636136	0.729812
119	D4AEH9	4-alpha-glucanotransferase	1	Agl	Rattus norvegicus	174 kDa	37	37	0.999994	57908590	63516023	64423235	60542149	74284385	54950988	468222812	644666900	592731852		0.893485	0.986082		7.63537e-05	8.97922
120	O70244	Cubilin	1	Cubn	Rattus norvegicus	399 kDa	37	37	0.999984	293470600	248976497	360074769	278338327	100226933	305128915	3216039	0	0		0.404759	1.45666		0.0111491	0.00477435
121	D3ZFG7	Zinc finger protein 462	1	Zfp462	Rattus norvegicus	284 kDa	37	37	0.999982	148900900	174701357	172637436	166362903	160417615	144260923	35795635	36948276	35204831		0.486835	1.05267		0.000280938	0.229539
122	D3ZLS5	HECT-type E3 ubiquitin transferase	1	Hectd1	Rattus norvegicus	289 kDa	37	37	0.999937	284365900	283137185	290237991	308838494	313851603	278936706	421676624	459526145	417411223		0.31756	0.952553		0.00182495	1.44089
123	D4ABD7	Thyroid hormone receptor interactor 11	1	Trip11	Rattus norvegicus	226 kDa	37	37	0.999904	63012410	50871044	67607175	60414459	55011079	58571509	96081505	81641085	75416067		0.723074	1.03642		0.0234234	1.44848
124	Q29RW1	Myosin-4	1	Myh4	Rattus norvegicus	223 kDa	37	3	0.99924	0	0	0	0	0	0	59591148	34485528	36305056					0.000248834	42.221
125	F1M842	Tumor protein p53-binding protein 1	1	Tp53bp1	Rattus norvegicus	213 kDa	36	36	1	256796300	277212085	269403871	277175822	260061785	254168858	229174899	201147662	209993117		0.679551	1.01535		0.0136631	0.808433
126	D3ZZ80	Obscurin-like protein 1	1	Obsl1	Rattus norvegicus	198 kDa	36	36	1	162876600	163091436	165252563	164771585	163977008	147979923	552754459	690887898	665282725		0.468646	1.03163		0.000404222	3.9905
127	P82995	Heat shock protein HSP 90-alpha	1	Hsp90aa1	Rattus norvegicus	85 kDa	36	24	1	15799480000	15626929040	15857453526	15790132787	14959580134	14662687378	10054308891	9903532173	13807575319		0.202452	1.0417		0.0991928	0.734932
128	Q66HD3	Nuclear autoantigenic sperm protein	1	Nasp	Rattus norvegicus	84 kDa	36	36	0.999999	8963890000	8284320329	8649685573	8631973831	6440735134	8033131314	5512646547	4091466687	4399290800		0.301238	1.12878		0.016323	0.605662
129	Q8K1P7	Transcription activator BRG1	1	Smarca4	Rattus norvegicus	181 kDa	36	22	0.999998	455454900	528091040	506229719	531164275	488993087	497460728	357200628	300821180	335546441		0.72096	0.980401		0.00506944	0.653473
130	D4A5I4	Neuron navigator 1	1	Nav1	Rattus norvegicus	232 kDa	36	36	0.99997	2474671000	81089351	85467012	83285614	89520135	87831888	131406971	150459369	145823824		0.437332	2.96971		0.00167009	1.63898
131	D3ZN27	DnaJ heat shock protein family (Hsp40) member C13	1	Dnajc13	Rattus norvegicus	255 kDa	36	36	0.999935	196136600	200233498	204822904	195288532	196113481	189824926	193934170	218038453	221415872		0.108039	1.0343		0.175712	1.08798
132	P49793	Nuclear pore complex protein Nup98-Nup96	1	Nup98	Rattus norvegicus	197 kDa	35	35	1	602699500	634867383	612359443	646542461	651750593	615981346	468381171	458950401	445188503		0.219784	0.966455		0.000161198	0.717059
133	P14046	Alpha-1-inhibitor 3	1	A1i3	Rattus norvegicus	164 kDa	35	9	1	1099485000	1098428128	1146000911	1029118127	1267821397	1084871232	656256070	446216169	608164395		0.916898	0.992541		0.0135129	0.501087
134	D4AAG9	DNA helicase	1	Chd1	Rattus norvegicus	196 kDa	35	30	1	243021600	271782997	269955196	275527589	256178016	243211955	124409018	118272346	110570377		0.817142	1.01272		9.62255e-05	0.455925
135	A0A0U1RS25	UPF1, RNA helicase and ATPase	1	Upf1	Rattus norvegicus	124 kDa	35	35	1	1179413000	1183904878	1211708182	1246064390	1159320575	1110746354	1219771016	1147518272	1192293518		0.655187	1.01783		0.75269	1.01318
136	A0A0G2JY73	Eukaryotic translation initiation factor 4 gamma, 3	1	Eif4g3	Rattus norvegicus	179 kDa	35	32	0.999999	171555500	174881791	178657346	174987214	164458802	160077715	168011668	152865548	165424532		0.186334	1.05178		0.531325	0.973385
137	Q64560	Tripeptidyl-peptidase 2	1	Tpp2	Rattus norvegicus	138 kDa	35	35	0.999999	1061299000	1085990081	1052785249	1041164553	1011515645	960218654	1153098099	1113334719	1097905755		0.110117	1.06263		0.0233975	1.11703
138	D4ABA9	Xin actin-binding repeat-containing 1	1	Xirp1	Rattus norvegicus	126 kDa	35	35	0.999999	250019600	24847482	259553922	48014428	43723018	39575898	1257645896	1462468049	1605269763		0.330506	2.68734		4.66122e-06	32.8771
139	D3ZL86	HEAT repeat-containing protein 1	1	Heatr1	Rattus norvegicus	241 kDa	35	35	0.999998	458793500	480550422	443373381	454230930	466508660	433787688	250360469	228677243	246732786		0.551539	1.02071		9.8315e-05	0.535633
140	D4A3V5	Cingulin-like 1	1	Cgnl1	Rattus norvegicus	148 kDa	35	35	0.999992	250408600	263652080	250298138	256810154	197936241	216814240	118934338	118421843	95047388		0.214736	1.14456		0.00272308	0.495244
141	F1MAD9	Structural maintenance of chromosomes protein	1	Smc4	Rattus norvegicus	147 kDa	35	35	0.99999	847207800	855797982	884873819	879008747	819953148	831113122	715973610	679229615	688779128		0.421909	1.02314		0.00253729	0.823855
142	Q63862	Myosin-11	1	Myh11	Rattus norvegicus	152 kDa	35	26	0.999955	129359800	120331315	141600199	161749778	168618096	135707932	185877731	207863059	216399395		0.109002	0.841323		0.0338875	1.31211
143	G3V6T1	Coatomer subunit alpha	1	Copa	Rattus norvegicus	138 kDa	34	34	1	1631555000	1702708538	1604417924	1725898457	1686062585	1662493217	1739630802	1719932613	1799679271		0.272176	0.973054		0.113473	1.03635
144	G3V7T6	Splicing factor 3b, subunit 1	1	Sf3b1	Rattus norvegicus	146 kDa	34	34	1	1836514000	1878715612	1921544052	1894422586	1763743255	1757847915	1351820411	1202878460	1283943341		0.238993	1.04121		0.00173153	0.708377
145	P02770	Albumin	1	Alb	Rattus norvegicus	69 kDa	34	34	1	27564160000	30804364945	29906873434	26266643690	30664739580	26917825615	20027976515	23388073267	28323820049		0.423992	1.0541		0.241037	0.848984
146	P25304	Agrin	1	Agrn	Rattus norvegicus	209 kDa	34	34	0.999999	171361600	200775518	182070567	197241261	178522169	171527765	171487878	203334903	181584810		0.854395	1.01223		0.821114	1.01586
147	G3V661	Bromodomain adjacent to zinc finger domain protein 1B	1	Baz1b	Rattus norvegicus	170 kDa	34	34	0.999998	548508600	604101504	628052057	594743590	582458209	560989018	453614876	430803185	441987709		0.641493	1.02309		0.000314956	0.763149
148	F1LTR0	GREB1-like retinoic acid receptor coactivator	1	Greb1l	Rattus norvegicus	164 kDa	34	33	0.999996	284540800	319926198	299504434	320318064	306393601	286113143	4180559	6125344	9332684		0.845346	0.990223		0.00303291	0.0204169
149	Q9JIX5	Chromodomain-helicase-DNA-binding protein 8	1	Chd8	Rattus norvegicus	291 kDa	34	26	0.999996	150979500	170497564	166937297	175316022	156073166	164122671	83058388	93584293	92917144		0.785456	0.985426		0.000318486	0.54382
150	A0A096MJB5	Protein unc-45 homolog B	1	Unc45b	Rattus norvegicus	103 kDa	34	34	0.999996	51294650	43863891	25019205	105720739	113211962	96310746	2859950247	3355162297	3578500473		0.0387097	0.365517		5.71018e-06	30.999
151	Q9Z1A6	Vigilin	1	Hdlbp	Rattus norvegicus	142 kDa	34	34	0.999994	1698119000	1681340473	1602214045	1638936528	1515621993	1463779057	1756242529	1500878844	1749818015		0.135045	1.07954		0.278434	1.08251
152	A0A0G2JVW3	Ankyrin repeat domain 17	1	Ankrd17	Rattus norvegicus	267 kDa	34	22	0.999993	156298400	159465694	157333216	175999186	176608067	153639224	130884351	126346201	131081782		0.287705	0.936425		0.0230813	0.768522
153	E9PU15	Endoribonuclease Dicer	1	Dicer1	Rattus norvegicus	217 kDa	34	34	0.999991	149665000	155025845	151325996	156881062	160485901	144551046	164495720	164282422	171376097		0.74909	0.988105		0.111668	1.08365
154	D3ZX13	Kinesin family member 20B	1	Kif20b	Rattus norvegicus	203 kDa	34	33	0.999989	173989200	170579963	186352955	175623951	160018241	168912048	95882427	89640112	102458328		0.251415	1.05226		0.000521807	0.570328
155	D3ZGS5	Uveal autoantigen with coiled-coil domains and ankyrin repeats	1	Uaca	Rattus norvegicus	161 kDa	34	34	0.999986	47788950	48684529	53492634	51030306	44043719	53978194	170660249	169950098	169056035		0.910497	1.00854		0.00236925	3.43176
156	D4A0U3	Zinc finger protein 638	1	Zfp638	Rattus norvegicus	208 kDa	34	34	0.999981	348785700	371303453	375704444	359122887	339071143	345593195	283299729	257615641	267744542		0.172396	1.04957		0.00292355	0.774367
157	D3ZK73	Cullin 4B	1	Cul4b	Rattus norvegicus	111 kDa	34	25	0.999979	641115500	642092089	673071390	611522977	560139238	582328166	353866928	287123348	302856567		0.0291897	1.11576		0.00445287	0.536319
158	A0A0G2K5A4	Uncharacterized protein	2	None	Rattus norvegicus	162 kDa	34	34	0.999973	104128900	104760125	93503141	88484186	80724709	89907468	131741311	131282199	132464341		0.0370109	1.16674		0.00597063	1.52799
159	G3V9M6	Fibrillin 1	1	Fbn1	Rattus norvegicus	312 kDa	34	34	0.99997	52452150	69242116	56982955	33449445	39397896	40689638	176591792	164644309	185890107		0.0140546	1.5686		0.000132172	4.6538
160	D4A4X4	Cingulin	1	Cgn	Rattus norvegicus	137 kDa	34	34	0.999959	206125500	199913607	220235338	192834821	146548238	181076717	69270454	53387844	45716696		0.137068	1.21044		0.00244613	0.320883
161	D3ZZW1	Dedicator of cyto-kinesis 1	1	Dock1	Rattus norvegicus	215 kDa	34	33	0.999954	268948100	278840299	268691950	287319473	278147523	309739747	243918960	234578197	230842218		0.152909	0.933713		0.0101051	0.811092
162	M0RC54	Biorientation of chromosomes in cell division 1-like 1	1	Bod1l1	Rattus norvegicus	329 kDa	34	33	0.999948	168975300	161703859	169942836	171631833	148246531	163933927	133794892	106481413	116155232		0.503438	1.03641		0.0236603	0.734796
163	O35821	Myb-binding protein 1A	1	Mybbp1a	Rattus norvegicus	152 kDa	33	33	1	2390945000	2507531555	2445220657	2543603515	2498699071	2345508451	1660329495	1567550672	1563510858		0.85527	0.994439		0.000217836	0.648693
164	A0A0G2K9D6	SWI/SNF-related, matrix-associated, actin-dependent regulator of chromatin, subfamily c, member 1	1	Smarcc1	Rattus norvegicus	121 kDa	33	25	1	606864200	654442345	599380209	650622859	644609723	557975324	377025422	351946787	340242438		0.926216	1.00571		0.00169785	0.577827
165	A0A0G2K719	RNA helicase	1	Ddx3x	Rattus norvegicus	73 kDa	33	6	1	304863900	340233856	330411733	309328512	280094133	278486843	272011300	252470076	197042600		0.0688827	1.1241		0.177566	0.824662
166	D3ZZZ9	Catenin (Cadherin associated protein), delta 1 (Predicted), isoform CRA_a	1	Ctnnd1	Rattus norvegicus	104 kDa	33	33	1	824651100	854999689	871280423	849252281	790204797	839563846	1224293531	1329929465	1380492650		0.360116	1.02925		0.000930379	1.58601
167	F1M5Q4	Fibrillin 2	1	Fbn2	Rattus norvegicus	280 kDa	33	33	0.999999	133512400	153830833	136547113	125913280	136412013	132375201	467070659	581043276	558355288		0.253371	1.07244		0.000873373	4.05438
168	P70615	Lamin-B1	1	Lmnb1	Rattus norvegicus	67 kDa	33	31	0.999999	3956603000	3677242575	3981695962	4071273620	3871093795	4069253855	3841592636	3438650280	3509180056		0.338016	0.96667		0.0673643	0.897447
169	A0A0G2JUI5	Cytoplasmic linker-associated protein 1	1	Clasp1	Rattus norvegicus	171 kDa	33	29	0.999999	327325100	353217696	323664269	366555711	380321508	347571991	307464080	298080440	287148519		0.0856308	0.917474		0.00432414	0.815893
170	F1M3G7	A-kinase anchor protein 13	1	Akap13	Rattus norvegicus	301 kDa	33	33	0.999969	57990670	76341660	83018929	69102586	64275454	64202996	100527525	99157731	106008490		0.519451	1.08826		0.000194967	1.54746
171	Q62868	Rho-associated protein kinase 2	1	Rock2	Rattus norvegicus	160 kDa	33	29	0.999913	132466400	124858865	118907858	113269776	106254305	120424998	187106758	202714784	210334704		0.101623	1.1071		0.000344866	1.76564
172	D3ZZL9	GRIP and coiled-coil domain-containing protein 2	1	Gcc2	Rattus norvegicus	195 kDa	33	33	0.999905	58717600	59531139	65708174	62853498	48204444	61913899	71131769	59622840	66936673		0.526862	1.06982		0.255473	1.1481
173	D4A5I9	Unconventional myosin-6	1	Myo6	Rattus norvegicus	148 kDa	32	32	1	355012300	355261141	355802126	360623637	352642734	360557092	314890750	319395168	323803206		0.435554	0.992839		0.000498104	0.892214
174	P63018	Heat shock cognate 71 kDa protein	1	Hspa8	Rattus norvegicus	71 kDa	32	9	1	8584818000	8465442080	9202551649	8860200988	8262611685	8442837745	4804642333	5724930409	5750948574		0.473079	1.02663		0.00997218	0.634903
175	P05197	Elongation factor 2	1	Eef2	Rattus norvegicus	95 kDa	32	32	1	17930860000	19125657523	18600049656	18050382158	17619818003	17140953396	16216551324	16361567013	15852325518		0.0970868	1.05375		0.0123274	0.917173
176	Q63041	Alpha-1-macroglobulin	1	A1m	Rattus norvegicus	167 kDa	32	31	1	1270195000	1154668010	1404559281	1334194162	1454804996	1401277151	732861963	676496665	1019511064		0.238962	0.911534		0.0419962	0.570659
177	P06761	Endoplasmic reticulum chaperone BiP	1	Hspa5	Rattus norvegicus	72 kDa	32	29	0.999999	8188929000	7929091986	8156804398	7865646267	8304193139	8174368166	9705142114	8277564754	8744075255		0.895446	0.997307		0.180463	1.09575
178	P06238	Alpha-2-macroglobulin	1	A2m	Rattus norvegicus	164 kDa	32	30	0.999998	613860600	648112528	668493392	464138438	708564211	672005912	487674357	441822718	611424926		0.690572	1.06367		0.358202	0.841603
179	D4A7R3	Nucleoporin 205	1	Nup205	Rattus norvegicus	227 kDa	32	32	0.999998	705982600	740909951	696202071	772845371	710237328	677604191	592055162	635957796	649513699		0.880183	0.992981		0.0475445	0.869566
180	F1LNL2	SWI/SNF related, matrix associated, actin dependent regulator of chromatin, subfamily a, member 5 (Predicted), isoform CRA_a	1	Smarca5	Rattus norvegicus	117 kDa	32	25	0.999998	1158009000	1264629075	1217388932	1268103745	1219596945	1211065336	812279762	743778111	786621530		0.611354	0.983683		0.000458976	0.63308
181	D4A7S4	URB1 ribosome biogenesis homolog	1	Urb1	Rattus norvegicus	256 kDa	32	32	0.999984	125401000	138479433	131060155	127558557	99571026	117187348	67644666	58438934	63438646		0.181343	1.15207		0.00463074	0.552318
182	Q9JK25	CAP-Gly domain-containing linker protein 1	1	Clip1	Rattus norvegicus	148 kDa	32	30	0.999974	169634500	167086221	168353526	177377337	174531600	169925837	108820261	112677353	110109648		0.10929	0.968014		1.35731e-05	0.635496
183	A0A0G2JVM2	MIA SH3 domain ER export factor 3	1	Mia3	Rattus norvegicus	153 kDa	32	32	0.999972	187264000	183827354	187336427	200103575	186665495	173549134	201464560	180397726	198018110		0.97043	0.998271		0.551756	1.03545
184	D4A631	Brefeldin A-inhibited guanine nucleotide-exchange protein 1	1	Arfgef1	Rattus norvegicus	208 kDa	32	24	0.999967	62208330	67472970	63198595	66844282	64499205	61452825	125629293	129026308	134862584		0.991314	1.0004		3.10663e-05	2.02069
185	D3ZVJ3	Kinetochore associated 1 (Predicted)	1	Kntc1	Rattus norvegicus	233 kDa	32	32	0.999964	240439200	254377460	254202587	277646677	284347948	248625393	209818440	176230892	179621373		0.192435	0.925249		0.00784043	0.696838
186	A0A0G2JWB6	Peroxidase	1	Pxdn	Rattus norvegicus	165 kDa	31	31	1	461995300	485851463	454569716	484121340	488334176	483222803	541548462	560395639	561245260		0.198284	0.963032		0.00482692	1.14241
187	P27008	Poly [ADP-ribose] polymerase 1	1	Parp1	Rattus norvegicus	113 kDa	31	31	1	1563784000	1676278812	1666683855	1659091126	1726311023	1595741026	1719867269	1787018831	1866492968		0.661185	0.985087		0.082003	1.0787
188	F1LS86	Isoleucyl-tRNA synthetase	1	Iars	Rattus norvegicus	144 kDa	31	31	1	1684108000	1608058257	1636338134	1592083594	1614764316	1490751341	1409046074	1432199421	1423071034		0.180108	1.04959		0.0550377	0.908291
189	D4A8H3	E1 ubiquitin-activating enzyme	1	Uba6	Rattus norvegicus	118 kDa	31	31	1	508623100	524355223	512398855	533516264	515169943	520474801	486831234	414266377	427677603		0.33378	0.984866		0.0702732	0.84481
190	P23514	Coatomer subunit beta	1	Copb1	Rattus norvegicus	107 kDa	31	31	1	946436300	937056111	940622622	1032107806	1049636911	955748404	1021630930	1087423071	1066569125		0.128449	0.930511		0.270677	1.04598
191	Q04462	Valine--tRNA ligase	1	Vars1	Rattus norvegicus	140 kDa	31	31	0.999999	1196039000	1278616261	1261304092	1236825555	1233082583	1154317104	1054947934	1005610042	1006752311		0.373193	1.03092		0.0053168	0.84655
192	A0A0G2K0X1	Pericentriolar material 1	1	Pcm1	Rattus norvegicus	240 kDa	31	31	0.999999	221657800	222403899	221706080	241342470	214854773	223067801	235673649	253550090	229475593		0.636765	0.981287		0.281039	1.05836
193	F1MAQ7	SON DNA and RNA-binding protein	1	Son	Rattus norvegicus	266 kDa	31	31	0.999999	665312500	680058683	723944047	708276964	642605694	681332859	548905591	500981982	500842257		0.656086	1.01841		0.00293968	0.762965
194	P31000	Vimentin	1	Vim	Rattus norvegicus	54 kDa	31	26	0.999998	2873727000	2639358494	2631927086	3029124265	3311600570	3363313510	13918737626	13933640725	13990661126		0.0163621	0.839521		0.00048366	4.31646
195	Q62780	Probable ATP-dependent RNA helicase DDX46	1	Ddx46	Rattus norvegicus	117 kDa	31	31	0.999996	639316000	682567588	619831415	722613985	714997584	634933523	454500219	460851971	441222587		0.278141	0.937703		0.00570046	0.655548
196	Q8VHU4	Elongator complex protein 1	1	Elp1	Rattus norvegicus	149 kDa	31	31	0.999994	1099340000	1134438438	1103027806	1126713629	1067674593	1028439642	1022326575	913647815	973979386		0.313726	1.03599		0.0736682	0.902601
197	D4AEL8	5-azacytidine induced gene 1 (Predicted), isoform CRA_a	1	Cep131	Rattus norvegicus	122 kDa	31	31	0.999982	149661100	157390889	167207326	164678634	137006437	152178943	85532431	68164799	73300378		0.51096	1.04682		0.00153677	0.499293
198	F1LW74	IQ motif-containing GTPase-activating protein 2	1	Iqgap2	Rattus norvegicus	163 kDa	31	29	0.999981	286412000	303504059	309092578	311015641	302268406	293989565	158860198	138518464	151792496		0.756613	0.990633		0.00103248	0.49441
199	A0A0U1RRV5	Clustered mitochondria protein homolog	1	Cluh	Rattus norvegicus	151 kDa	31	31	0.999977	305492500	300963524	291530879	306987867	296672917	280604092	708687559	848152768	815901739		0.628245	1.01602		0.000641712	2.67727
200	Q03626	Murinoglobulin-1	1	Mug1	Rattus norvegicus	165 kDa	30	5	1	102042800	112171644	88587313	125543288	138986704	125918528	49011834	53933948	57334153		0.0454057	0.772788		0.000167973	0.410115
201	Q9ESW0	DNA damage-binding protein 1	1	Ddb1	Rattus norvegicus	127 kDa	30	30	1	2409715000	2502173365	2384046008	2486145607	2422975965	2385132254	1830130773	1707847518	1716393232		0.993667	1.00016		0.000861331	0.72009
202	D4A9D6	DEAH box protein 9	1	Dhx9	Rattus norvegicus	132 kDa	30	30	1	2001121000	2167430688	1972709376	2105125414	2073823720	1999155402	1640577789	1636527056	1662438724		0.854195	0.99341		0.00238117	0.799693
203	E9PT66	Splicing factor 3b, subunit 3	1	Sf3b3	Rattus norvegicus	136 kDa	30	30	1	2218692000	2217041798	2043211175	2223767842	2194986873	2093683459	1964389389	1648537628	1599494786		0.875068	0.994452		0.0619527	0.797307
204	B2GUV7	Eukaryotic translation initiation factor 5B	1	Eif5b	Rattus norvegicus	138 kDa	30	30	0.999999	693710000	766435892	725495695	795894696	745889024	739236704	610485711	687438966	654287781		0.312966	0.95791		0.0249477	0.855306
205	Q5PPJ6	Leucyl-tRNA synthetase	1	Lars	Rattus norvegicus	134 kDa	30	30	0.999999	1005383000	1038351339	989182678	1017527397	993174964	955249048	854069622	891553195	869906879		0.392308	1.02272		0.00706285	0.882013
206	P28023	Dynactin subunit 1	1	Dctn1	Rattus norvegicus	142 kDa	30	30	0.999999	330396400	342209728	338186828	352900139	342576737	334122923	401086053	394286169	383372245		0.395523	0.981875		0.00308752	1.14495
207	A0A0G2K3H2	Dedicator of cytokinesis 7	1	Dock7	Rattus norvegicus	241 kDa	30	29	0.999996	157197800	165134701	158005851	175335279	176409219	164136330	171876148	172199215	164334653		0.0717679	0.931367		0.636823	0.98581
208	A0A0G2JUX4	Ubiquitin-specific peptidase 47	1	Usp47	Rattus norvegicus	157 kDa	30	30	0.999995	327863900	337972418	337561397	334736881	328862834	329502068	448960138	462089273	458392313		0.431883	1.0103		2.36963e-05	1.3789
209	A0A0G2K916	Ankyrin repeat and KH domain-containing 1	1	Ankhd1	Rattus norvegicus	277 kDa	30	18	0.999994	95363150	108847104	91037628	109897901	105034273	107048483	50805441	59810626	61597386		0.232878	0.914477		0.00681632	0.533069
210	M0R3X5	LINE-1 type transposase domain-containing 1	1	L1td1	Rattus norvegicus	91 kDa	30	30	0.999994	731258400	745016340	726256039	600928108	545755117	562952380	38700499	20334495	13425360		0.00857137	1.28927		0.00839963	0.0385354
211	O54747	DNA polymerase delta catalytic subunit	1	Pold1	Rattus norvegicus	124 kDa	30	30	0.999991	517681600	585378928	516468976	549908308	573635124	517745820	288885224	264674407	282116591		0.795628	0.985903		7.801e-05	0.509262
212	Q99JD4	CLIP-associating protein 2	1	Clasp2	Rattus norvegicus	141 kDa	30	26	0.99997	227917500	238196857	231910416	244860873	230167324	221453810	280708744	259698437	244400998		0.933748	1.00291		0.0811073	1.12597
213	A0A0G2JU09	E1A-binding protein p400	1	Ep400	Rattus norvegicus	345 kDa	30	30	0.999944	63060580	69309122	68740716	84221185	72363922	65766492	48824700	42654884	38351200		0.315436	0.908388		0.00586462	0.58409
214	D3ZXN9	Nuclear receptor co-repressor 2	1	Ncor2	Rattus norvegicus	270 kDa	30	30	0.999877	84865920	89041649	84953937	84675414	94580120	85848569	46929951	54105712	44775220		0.594995	0.977402		0.00193892	0.548884
215	D3ZYD7	Coiled coil domain-containing 88A	1	Ccdc88a	Rattus norvegicus	174 kDa	30	30	0.999875	46390800	51580997	49676431	55046887	48049782	47342542	67394024	58246192	61405002		0.778969	0.982801		0.0278433	1.24396
216	F1LPQ2	Activating signal cointegrator 1 complex subunit 3	1	Ascc3	Rattus norvegicus	250 kDa	30	30	0.999781	151498900	160179970	143117942	160040150	156555401	150757066	177464126	185849285	196109719		0.502282	0.972402		0.0102534	1.19637
217	Q66HA8	Heat shock protein 105 kDa	1	Hsph1	Rattus norvegicus	96 kDa	29	28	1	1539960000	1580035362	1598398116	1568266257	1529839951	1523283943	1362262170	1267001838	1339401468		0.222181	1.02095		0.0107478	0.858421
218	Q5QD51	A-kinase anchor protein 12	1	Akap12	Rattus norvegicus	181 kDa	29	29	1	344922600	313125259	346008213	340426997	290890241	319122395	156654881	165488109	167269186		0.381474	1.05748		0.00139528	0.515789
219	Q3B8Q1	Nucleolar RNA helicase 2	1	Ddx21	Rattus norvegicus	86 kDa	29	27	1	2895397000	3043703732	3030471879	2969227709	2823742182	2776710223	1696074394	1542561863	1690340995		0.153339	1.04682		0.000304867	0.574849
220	B5DFC9	Nidogen-2	1	Nid2	Rattus norvegicus	153 kDa	29	29	1	555162400	535117342	551746168	503353866	444284830	499016535	941104855	1119534780	1029160766		0.0765244	1.13672		0.000381619	2.13388
221	D3ZN95	Host cell factor C1	1	Hcfc1	Rattus norvegicus	209 kDa	29	29	1	641542200	681411484	668521308	759480473	708520661	695901795	518513793	491124212	474429670		0.0703915	0.920685		0.00053228	0.68586
222	Q4VSI4	Ubiquitin carboxyl-terminal hydrolase 7	1	Usp7	Rattus norvegicus	128 kDa	29	29	1	553841300	570870480	563892070	569011275	574184673	532323714	374140545	370893952	381213044		0.77011	1.0083		0.0015865	0.672514
223	Q9ESV1	Leucine zipper protein 1	1	Luzp1	Rattus norvegicus	117 kDa	29	29	1	230579500	224183253	248339213	246347800	223168060	211337473	110921882	90371293	95076401		0.577408	1.0338		0.000634673	0.434498
224	P97536	Cullin-associated NEDD8-dissociated protein 1	1	Cand1	Rattus norvegicus	136 kDa	29	29	1	2323253000	2394056172	2185928338	2601613408	2476662340	2259374531	1999405765	2079104825	2231261537		0.299885	0.941722		0.0487394	0.860485
225	D3ZM69	Erythrocyte membrane protein band 4.1-like 2	1	Epb41l2	Rattus norvegicus	111 kDa	29	26	1	397613000	367050687	381613804	393190650	392407170	391198619	384445351	350017665	372294112		0.36545	0.973549		0.152294	0.939777
226	D3ZT52	Polybromo 1	1	Pbrm1	Rattus norvegicus	197 kDa	29	29	1	343604200	378505964	346899104	400853706	407313103	364223141	255194498	264392124	265401854		0.120192	0.912048		0.0036653	0.670266
227	P27881	Hexokinase-2	1	Hk2	Rattus norvegicus	103 kDa	29	25	1	1021067000	1147736419	1061746947	1157307319	1120566811	1033450048	934447273	1120184031	1085998349		0.633975	0.975545		0.457718	0.946598
228	D3ZGQ8	Remodeling and spacing factor 1	1	Rsf1	Rattus norvegicus	146 kDa	29	29	1	193007000	191545287	199631555	202059260	188616522	195270915	126929871	105492283	113991740		0.912825	0.997224		0.00510505	0.589731
229	P11507	Sarcoplasmic/endoplasmic reticulum calcium ATPase 2	1	Atp2a2	Rattus norvegicus	115 kDa	29	20	0.999999	917275100	979856038	981656700	991746176	1010592515	991456303	6016607753	6259228658	6544286377		0.212132	0.961149		7.05099e-05	6.28294
230	Q9ERB4	Versican core protein	1	Vcan	Rattus norvegicus	300 kDa	29	29	0.999999	285376700	291219938	272546759	325385647	316792985	322329001	1563397003	1961058643	1941574566		0.0131795	0.880108		0.00164797	5.63744
231	Q5BJS0	ATP-dependent RNA helicase DHX30	1	Dhx30	Rattus norvegicus	134 kDa	29	29	0.999997	305841600	319462894	305374509	303607699	308670065	296136793	286669026	276991425	284131487		0.276931	1.02443		0.0127535	0.933302
232	D4A9J4	Nuclear receptor-binding SET domain protein 2	1	Nsd2	Rattus norvegicus	150 kDa	29	29	0.999997	234465500	262024405	242158707	260468317	262728524	256268812	101247863	112927264	99736749		0.235204	0.946646		0.0013536	0.402123
233	E9PSJ3	Kinesin family member 4A	1	Kif4a	Rattus norvegicus	140 kDa	29	28	0.999996	310311200	315314632	324009114	333034499	327069578	307336544	269292942	265725628	264577410		0.555004	0.982016		0.0128736	0.826969
234	F1M9V7	Aminopeptidase	1	Npepps	Rattus norvegicus	103 kDa	29	29	0.999995	1081991000	1069804986	1042415546	1072090006	1104164261	1019294255	1322319989	1430577988	1394374116		0.999888	1		0.00137271	1.29784
235	Q8CJB9	E3 ubiquitin-protein ligase BRE1B	1	Rnf40	Rattus norvegicus	114 kDa	29	27	0.999992	188447900	194327538	200569244	215392031	203931282	199989335	173725956	180052211	188147121		0.108127	0.942084		0.0140657	0.87501
236	D4A0U9	DNA mismatch repair protein	1	Msh6	Rattus norvegicus	152 kDa	29	29	0.999992	724943000	851288403	747730410	616220854	719077197	734789337	339623490	348291788	342995554		0.19281	1.12327		0.0056343	0.49948
237	A0A0G2KAX0	Proteasome activator subunit 4	1	Psme4	Rattus norvegicus	214 kDa	29	29	0.999989	191065500	192620070	167622317	193012714	237711013	179300502	186726294	192192295	182551491		0.388809	0.908517		0.464679	0.926908
238	D4ACB8	CCT-theta	1	Cct8	Rattus norvegicus	60 kDa	29	29	0.999986	9868372000	9519203046	9848370464	9624070837	9638892385	9328605443	8644452691	8391861090	8533292735		0.232567	1.02251		0.00148197	0.89434
239	A0A0G2K3H5	SIN3 transcription regulator family member A	1	Sin3a	Rattus norvegicus	145 kDa	29	29	0.999986	314576600	359359981	363142231	368189262	340895759	342590500	191662032	150396024	168719000		0.787207	0.984665		0.004714	0.483605
240	Q9JKL8	Activity-dependent neuroprotector homeobox protein	1	Adnp	Rattus norvegicus	124 kDa	29	29	0.999972	340975700	412277570	335449490	406748504	343962227	366318305	365799674	278982084	340700739		0.754286	0.972632		0.258073	0.878683
241	P0C6C0	A-kinase anchor protein SPHKAP	1	Sphkap	Rattus norvegicus	184 kDa	29	29	0.999968	275173	0	0	0	0	1180556	147255997	183174373	190452007					0.00107014	184.899
242	A0A0G2K9N3	RNA helicase	1	Ddx3	Rattus norvegicus	73 kDa	29	6	0.999964	146263900	142852339	169676970	145237708	146825883	136500515	116642379	115214207	87990769		0.351111	1.06793		0.0747498	0.740618
243	Q64604	Receptor-type tyrosine-protein phosphatase F	1	Ptprf	Rattus norvegicus	211 kDa	29	23	0.999955	60205400	61239120	52885283	70902705	74763140	68316806	35703600	41002807	27025678		0.0276363	0.81353		0.0224797	0.478052
244	Q00657	Chondroitin sulfate proteoglycan 4	1	Cspg4	Rattus norvegicus	252 kDa	29	29	0.999955	262905	4136509	3096823	2620583	4672879	1469825	239600336	292723727	301459177		0.598977	0.571962		0.00371527	105.513
245	F1M446	Ecm29 proteasome adaptor and scaffold	1	Ecpas	Rattus norvegicus	204 kDa	29	29	0.999954	268868300	278005794	282329404	260653646	255878375	238846099	374593506	367260633	364306405		0.0514067	1.09827		0.00252464	1.46531
246	D3ZQ57	Plexin B2	1	Plxnb2	Rattus norvegicus	206 kDa	29	29	0.999954	150282200	152612817	149368289	131276685	133761969	140628667	159949788	151455488	150854373		0.0252284	1.11529		0.00959025	1.13958
247	A0A0G2K6G9	[Histone H3]-trimethyl-L-lysine(4) demethylase	1	Kdm5b	Rattus norvegicus	175 kDa	29	28	0.99995	168165000	174916745	154707443	186416542	194215368	171346738	39728402	49861081	44016485		0.1163	0.901872		0.000241357	0.24133
248	Q9JIL8	DNA repair protein RAD50	1	Rad50	Rattus norvegicus	154 kDa	29	29	0.999932	277778700	283625110	282409398	278187413	273117837	268687504	169146673	162228984	159957894		0.0848164	1.02911		6.48873e-05	0.599084
249	F1LNF0	Myosin heavy chain 14	1	Myh14	Rattus norvegicus	229 kDa	29	21	0.999895	246021000	220168159	242078409	252304851	248337159	202238119	180662883	172656287	185594322		0.894991	1.01147		0.0570506	0.770185
250	A0A0G2K7N8	Bromodomain PHD finger transcription factor	1	Bptf	Rattus norvegicus	304 kDa	29	29	0.999879	93502510	107927684	108432173	107269252	99303274	99099509	47938138	57766424	55002296		0.841799	1.01205		0.00237848	0.524496
251	A0A0G2JTT6	HECT and RLD domain-containing E3 ubiquitin protein ligase family member 1	1	Herc1	Rattus norvegicus	532 kDa	29	29	0.999859	18601930	26719659	26997327	27133965	24277983	28770585	53946602	51272698	61876464		0.455777	0.891275		0.00065787	2.08242
252	D4A4K4	Vacuolar protein sorting 13 homolog C	1	Vps13c	Rattus norvegicus	419 kDa	29	29	0.999852	76776390	74301090	70939215	79444810	87840896	54239828	118308945	110780367	57806140		0.894027	1.02253		0.450155	1.26025
253	P51111	Huntingtin	1	Htt	Rattus norvegicus	344 kDa	29	29	0.999742	36954680	34122372	37841610	37064679	36411533	33667682	39841879	38249273	29206373		0.723754	1.01646		0.951366	0.993137
254	F1MAA7	Laminin subunit gamma 1	1	Lamc1	Rattus norvegicus	177 kDa	28	28	1	350942200	327164293	339980588	363708460	350707431	345762515	609762274	634482021	669159520		0.188456	0.960122		0.000234661	1.8039
255	D3ZFP4	DNA replication licensing factor MCM3	1	Mcm3	Rattus norvegicus	92 kDa	28	27	1	1516540000	1500250173	1547007431	1492837857	1535045694	1391965903	1120656032	980242748	1009397543		0.378416	1.03335		0.00306747	0.703129
256	D3ZD89	N(alpha)-acetyltransferase 15, NatA auxiliary subunit	1	Naa15	Rattus norvegicus	101 kDa	28	26	1	1171139000	1282398355	1245505395	1251854035	1190309452	1164334367	1099874697	1158878464	1093956670		0.506697	1.0254		0.0628304	0.929744
257	D4A4J0	FACT complex subunit	1	Supt16h	Rattus norvegicus	120 kDa	28	28	1	1762256000	1871941270	1835667887	1864133011	1874583260	1765581271	1157138796	1051222890	1065134348		0.823207	0.993792		0.000351876	0.59439
258	G3V681	DNA replication licensing factor MCM4	1	Mcm4	Rattus norvegicus	97 kDa	28	28	1	1376541000	1421348281	1347442165	1375832317	1358885234	1284831563	1028724443	921686102	986788632		0.306603	1.0315		0.00220338	0.730304
259	Q6P502	T-complex protein 1 subunit gamma	1	Cct3	Rattus norvegicus	61 kDa	28	28	1	5153032000	5381032096	5029366912	5284546867	5423848555	5081771778	4703033579	4935837993	4837197121		0.624433	0.985608		0.0244152	0.916926
260	F1LSM0	Ubiquitin-specific peptidase 24	1	Usp24	Rattus norvegicus	294 kDa	28	28	0.999998	103348300	115875292	118069551	114570801	102641115	103155197	186024736	181850240	177793826		0.406143	1.0524		0.00186449	1.70519
261	D3ZP96	DNA replication licensing factor MCM2	1	Mcm2	Rattus norvegicus	102 kDa	28	28	0.999997	2419338000	2503779115	2465872761	2462039408	2371323125	2324649057	1584504044	1527270035	1529088629		0.193884	1.03246		6.50834e-05	0.648435
262	G3V8Y8	Huntingtin interacting protein 1, isoform CRA_a	1	Hip1	Rattus norvegicus	115 kDa	28	27	0.999996	511346700	535429955	536264095	549289113	506941901	490290056	521056762	610373370	595896501		0.563356	1.02454		0.15014	1.11553
263	D3ZA78	TPX2, microtubule nucleation factor	1	Tpx2	Rattus norvegicus	85 kDa	28	28	0.999995	280868800	288069092	301553504	277557063	279477889	244828607	159706277	158067908	159971966		0.182427	1.08709		0.0065542	0.596874
264	D3ZQN7	Laminin subunit beta 1	1	Lamb1	Rattus norvegicus	197 kDa	28	28	0.999994	470221200	445122567	468736771	482588747	489801201	458520146	777300994	919581626	911519547		0.283394	0.967354		0.00398529	1.81829
265	F1M801	Anaphase-promoting complex subunit 1	1	Anapc1	Rattus norvegicus	216 kDa	28	28	0.999994	238087000	254606057	253436762	258107175	251888424	244291556	214058061	209136832	203480885		0.702729	0.988976		0.00105056	0.830851
266	M0RDF1	Lysine demethylase 3B	1	Kdm3b	Rattus norvegicus	187 kDa	28	26	0.999981	112109300	120049433	111137433	137500196	136980289	122184095	89419299	89826024	77885939		0.0442211	0.866221		0.00230898	0.647797
267	Q9JLA3	UDP-glucose:glycoprotein glucosyltransferase 1	1	Uggt1	Rattus norvegicus	176 kDa	28	28	0.99998	604989500	617210156	591781749	615263508	618921729	613292721	701470931	669094983	631255060		0.265964	0.981731		0.120424	1.08255
268	A3KNA0	RNA helicase aquarius	1	Aqr	Rattus norvegicus	171 kDa	28	28	0.999976	340094100	365559326	347427385	358417032	353545281	331007584	241019890	237715941	230279758		0.779175	1.00983		0.000691449	0.680088
269	P81128	Rho GTPase-activating protein 35	1	Arhgap35	Rattus norvegicus	170 kDa	28	28	0.999969	121656800	127071691	123217858	134643126	142732578	125801361	96134476	106628697	92738887		0.15064	0.92361		0.00525424	0.732612
270	F1LW16	B-TFIID TATA-box-binding protein-associated factor 1	1	Btaf1	Rattus norvegicus	208 kDa	28	28	0.999968	160962300	168264790	172650329	171160977	171404533	159668386	113267357	116388955	113709862		0.985923	0.999416		0.00151674	0.684
271	D3Z8X4	DNA polymerase epsilon catalytic subunit	1	Pole	Rattus norvegicus	262 kDa	28	28	0.999957	179087000	190452712	118195125	191967852	142229141	175960497	79774054	136077960	98067634		0.75774	0.943206		0.0631611	0.605129
272	A0A0G2K7B6	Dysferlin	1	Dysf	Rattus norvegicus	242 kDa	28	28	0.999948	10448120	15428731	10471207	18877530	25136379	15398576	173924052	224601869	222003441		0.0645327	0.613591		0.000493856	10.5877
273	A0A0G2JUC9	HECT-type E3 ubiquitin transferase	1	Herc2	Rattus norvegicus	527 kDa	28	28	0.99991	26616380	45175655	41243908	49337304	41813377	42079558	45372841	52227639	46156041		0.373643	0.829757		0.334888	1.08008
274	D3ZQY4	FRY-like transcription coactivator	1	Fryl	Rattus norvegicus	349 kDa	28	26	0.999884	16215470	13339728	12979285	17004194	19364771	18526775	77280355	83617302	91418561		0.0458247	0.772063		2.51004e-05	4.59209
275	F1M0Z1	Triple functional domain protein	1	Trio	Rattus norvegicus	348 kDa	28	22	0.999862	25745860	30757900	24424676	29842295	35127703	28376892	21356997	27011151	22896914		0.205653	0.866328		0.0466015	0.762906
276	Q9QYF3	Unconventional myosin-Va	1	Myo5a	Rattus norvegicus	212 kDa	28	28	0.999738	111899500	121221352	121117625	123964554	116243271	118593526	39102712	24606530	24992627		0.709937	0.986952		0.0103231	0.241424
277	Q9EQG6	Kinase D-interacting substrate of 220 kDa	1	Kidins220	Rattus norvegicus	196 kDa	28	28	0.999666	23555310	26354236	26694286	25449086	29402650	23686340	125871266	159990932	165943397		0.782553	0.977838		0.00014963	5.73423
278	P08649	Complement C4	1	C4	Rattus norvegicus	192 kDa	28	6	0.998266	22830470	24786451	24544635	28927754	36219195	26844040	12610390	14099431	13482942		0.111078	0.790427		0.00636678	0.440087
279	Q6TRW4	Sister chromatid cohesion protein PDS5 homolog B	1	Pds5b	Rattus norvegicus	164 kDa	27	25	1	253909100	294506828	252646066	289851168	298728890	238732303	226826715	221118046	233782545		0.74768	0.970453		0.108212	0.827795
280	Q66X93	Staphylococcal nuclease domain-containing protein 1	1	Snd1	Rattus norvegicus	102 kDa	27	27	1	2609225000	2726767176	2671745121	2851165866	2805071118	2691664597	2906248075	2834734300	2822001946		0.129843	0.959376		0.276866	1.02598
281	P43244	Matrin-3	1	Matr3	Rattus norvegicus	94 kDa	27	27	1	1845979000	1889431094	2003011445	1987874865	1770160991	1844631973	1877294313	1810600742	1895587208		0.591756	1.02481		0.951164	0.997537
282	A0A0G2K6D5	Pitrilysin metalloproteinase 1	1	Pitrm1	Rattus norvegicus	117 kDa	27	27	1	344275600	365331448	355646707	321947039	300588399	302931751	301015238	313318859	289982204		0.0080638	1.15125		0.498811	0.977121
283	P06685	Sodium/potassium-transporting ATPase subunit alpha-1	1	Atp1a1	Rattus norvegicus	113 kDa	27	17	1	1361274000	1311414173	1328721881	1322511912	1218306331	1308868915	3541771418	3724283287	3998357576		0.26588	1.03997		3.30157e-05	2.92436
284	A0A096MIX2	RNA helicase	1	Ddx17	Rattus norvegicus	73 kDa	27	18	1	1826391000	1843848286	1782419487	1928280518	1966283129	1869079985	1732798540	1778578573	1740365043		0.0429823	0.946154		0.0107751	0.911323
285	Q5U302	Catenin (Cadherin associated protein), alpha 1	1	Ctnna1	Rattus norvegicus	100 kDa	27	22	1	825600600	966848297	785835084	847190298	958631377	785949934	1170846723	1644383553	1614503380		0.948945	0.994209		0.0236837	1.69501
286	P11598	Protein disulfide-isomerase A3	1	Pdia3	Rattus norvegicus	57 kDa	27	26	1	8265402000	8003015784	7655106691	8728977308	8777234640	7834324023	7936362142	8793370087	8906863108		0.27348	0.944891		0.833645	1.01172
287	Q66HC5	Nuclear pore complex protein Nup93	1	Nup93	Rattus norvegicus	93 kDa	27	27	0.999999	978391900	1078137452	1023237433	1103162274	1081787429	990570235	863250185	864899369	849946235		0.524214	0.970135		0.0220841	0.812723
288	D3ZF26	Tankyrase 1-binding protein 1	1	Tnks1bp1	Rattus norvegicus	180 kDa	27	27	0.999999	122469500	111539678	122259967	124333688	106659599	118360168	52325084	47003508	45687186		0.727122	1.0209		0.000144019	0.415221
289	F1LTF8	Laminin subunit alpha 4	1	Lama4	Rattus norvegicus	197 kDa	27	27	0.999998	31430530	34413402	31267655	42051295	31699060	36795651	297573444	357927796	362793543		0.265213	0.883454		4.32504e-05	9.23582
290	Q5FVC2	Rho guanine nucleotide exchange factor 2	1	Arhgef2	Rattus norvegicus	112 kDa	27	27	0.999997	440701000	465466887	412666979	490621796	491089253	450350498	410225223	477578022	456190207		0.143113	0.920573		0.303415	0.937386
291	B5DFK6	AP-3 complex subunit delta	1	Ap3d1	Rattus norvegicus	136 kDa	27	27	0.999997	309560500	329260843	274808806	323200874	368654213	296948179	218981736	248275804	233179111		0.399098	0.925084		0.0156942	0.710264
292	A0A0G2JV51	RNA cytidine acetyltransferase	1	Nat10	Rattus norvegicus	115 kDa	27	27	0.999996	616362100	700896139	626170893	661759607	682292039	614816420	308656680	366961639	331946530		0.874293	0.991415		0.000905628	0.51355
293	A0A0G2KB73	Replication timing regulatory factor 1	1	Rif1	Rattus norvegicus	266 kDa	27	27	0.999995	238196300	262728527	267896585	252884483	233229198	228760097	88689298	83714498	71356366		0.204807	1.07508		0.000845629	0.33989
294	A1A5S1	Pre-mRNA-processing factor 6	1	Prpf6	Rattus norvegicus	107 kDa	27	27	0.999994	521754700	545460275	506466552	585771786	576710602	545156615	345921896	326634143	315203512		0.0562069	0.921562		0.000127656	0.578284
295	F1MAB8	Kinesin family member 11	1	Kif11	Rattus norvegicus	118 kDa	27	27	0.999993	398045500	425338507	417266803	410797728	402360624	397564646	231730995	249620600	245228892		0.353869	1.02442		0.000451045	0.599876
296	F1LNP1	AT-rich interaction domain 1B	1	Arid1b	Rattus norvegicus	190 kDa	27	26	0.99999	126701900	134592746	135619271	138855943	129530680	107397677	85863637	86356236	86126897		0.520497	1.06185		0.0405658	0.691464
297	D4A8H8	Cytoplasmic FMR1-interacting protein	1	Cyfip1	Rattus norvegicus	145 kDa	27	20	0.999986	265067800	281614283	259034574	289774710	289325603	266015731	216496837	209123508	208511296		0.276329	0.953539		0.00392004	0.750832
298	Q05096	Unconventional myosin-Ib	1	Myo1b	Rattus norvegicus	132 kDa	27	26	0.999978	485103000	500821868	501828052	443752750	465074674	438104052	455882638	455028701	491226630		0.0148184	1.10478		0.275173	1.04067
299	D3Z981	Plexin A1	1	Plxna1	Rattus norvegicus	213 kDa	27	20	0.999964	44047370	48278005	45905655	49936899	49501516	43780018	43241712	46538871	39222606		0.536946	0.966214		0.183875	0.900146
300	P29994	Inositol 1,4,5-trisphosphate receptor type 1	1	Itpr1	Rattus norvegicus	313 kDa	27	21	0.999948	13503470	12448245	13530173	17680552	16371093	9582053	77750926	94053808	88297935		0.765191	0.935998		0.00719267	6.15176
301	P52303	AP-1 complex subunit beta-1	1	Ap1b1	Rattus norvegicus	105 kDa	27	13	0.99994	317660800	317065771	311107437	313107749	319518380	282703779	342921591	355007298	354949591		0.463478	1.03475		0.0546286	1.15175
302	Q63644	Rho-associated protein kinase 1	1	Rock1	Rattus norvegicus	160 kDa	27	23	0.99994	111733000	125839028	131357491	126758608	112319309	127810667	178265974	180407549	185279223		0.942046	1.00496		0.0074693	1.48497
303	A0A0G2K283	RNA helicase	1	Dhx8	Rattus norvegicus	142 kDa	27	26	0.999915	125448100	141891584	142362877	128687600	127243704	135833436	89176438	85346804	88140634		0.418963	1.04443		0.00020987	0.670623
304	Q9ERE6	Myosin phosphatase Rho-interacting protein	1	Mprip	Rattus norvegicus	117 kDa	27	26	0.999908	110096100	98343236	107744108	92237140	98003119	103035458	77693756	71853480	83296496		0.186969	1.07793		0.0144457	0.79331
305	D3ZP58	MAX dimerization protein MGA	1	Mga	Rattus norvegicus	334 kDa	27	27	0.999863	77859250	87462461	87296759	88919721	90626742	86928338	39872522	37674872	37944040		0.288566	0.946756		9.42823e-06	0.433328
306	D4A2D3	RCR-type E3 ubiquitin transferase	1	Mycbp2	Rattus norvegicus	499 kDa	27	27	0.999676	47133200	43807964	45790081	46297193	37187395	46068041	20183947	18558970	21466842		0.507495	1.06031		0.00208094	0.466293
307	P12847	Myosin-3	1	Myh3	Rattus norvegicus	224 kDa	27	3	0.997409	0	0	0	0	0	0	17716811	7078759	28178411					0.0113284	19.2964
308	Q4FZT9	26S proteasome non-ATPase regulatory subunit 2	1	Psmd2	Rattus norvegicus	100 kDa	26	26	1	1465243000	1477751704	1437424591	1411843848	1377618134	1332869903	1497385314	1344272823	1439169506		0.0484864	1.06283		0.37446	1.03771
309	B5DFC8	Eukaryotic translation initiation factor 3 subunit C	1	Eif3c	Rattus norvegicus	105 kDa	26	26	1	1951014000	2082201045	1899923501	2089513489	2159938877	1884924539	1561102631	1657135965	1592680975		0.550912	0.968083		0.0159834	0.785319
310	D3ZN63	WD repeat and HMG-box DNA binding protein 1 (Predicted)	1	Wdhd1	Rattus norvegicus	124 kDa	26	26	1	367412600	386020191	377673926	364870775	331176753	346162088	165359421	178341690	169662642		0.0795426	1.08593		5.61798e-05	0.492717
311	P40329	Arginine--tRNA ligase, cytoplasmic	1	Rars1	Rattus norvegicus	76 kDa	26	26	1	1392597000	1399854417	1337210521	1342846692	1331734632	1269097878	1171770031	1245479462	1273316059		0.115328	1.04726		0.101379	0.935532
312	Q5XHZ0	Heat shock protein 75 kDa, mitochondrial	1	Trap1	Rattus norvegicus	80 kDa	26	26	1	1810443000	1823033743	1793330262	1778136818	1738572301	1685367772	1686322129	1692373900	1750790628		0.100981	1.04343		0.518238	0.986142
313	O35814	Stress-induced-phosphoprotein 1	1	Stip1	Rattus norvegicus	63 kDa	26	26	1	5635540000	5539399284	4932267307	5714480166	5518639361	4929284796	4376511309	4634031307	5002047466		0.961	0.996822		0.0749066	0.867389
314	Q66H61	Glutamine--tRNA ligase	1	Qars1	Rattus norvegicus	88 kDa	26	26	1	1169758000	1186882748	1167779826	1120749523	1126033150	1040787822	973203121	908945208	910213486		0.105144	1.07271		0.00901467	0.849482
315	P16638	ATP-citrate synthase	1	Acly	Rattus norvegicus	121 kDa	26	26	1	980331700	1035677186	946665068	1128737573	1158262289	974469351	709878977	716469275	668227053		0.217695	0.91035		0.00729323	0.643744
316	A0A0G2K242	Zinc finger protein 516	1	Zfp516	Rattus norvegicus	126 kDa	26	26	0.999999	149984500	159272231	161457546	173309619	165167005	168517530	101456734	77805866	86100036		0.0600634	0.928149		0.0117012	0.520357
317	Q62940	E3 ubiquitin-protein ligase NEDD4	1	Nedd4	Rattus norvegicus	102 kDa	26	24	0.999999	763549700	790945907	761008807	798855585	914847662	766913053	1015201366	998511531	979248604		0.339932	0.935987		0.0651869	1.20989
318	Q9Z2Q1	Protein transport protein Sec31A	1	Sec31a	Rattus norvegicus	135 kDa	26	26	0.999999	649634100	668148638	634510509	744982719	710720977	639528833	909266302	937452391	940198254		0.262968	0.933452		0.0192752	1.33266
319	Q3ZB99	Tight junction protein 2	1	Tjp2	Rattus norvegicus	131 kDa	26	26	0.999999	315662300	307210762	306421732	307222580	296139799	284615432	189413903	249841006	250486935		0.161759	1.04694		0.0996759	0.770698
320	Q4G061	Eukaryotic translation initiation factor 3 subunit B	1	Eif3b	Rattus norvegicus	91 kDa	26	26	0.999999	2038586000	2086173636	1981522862	2209083519	2126477426	1914727096	1463151863	1636375753	1590567439		0.670456	0.978512		0.0072237	0.750899
321	D4A781	Importin 5	1	Ipo5	Rattus norvegicus	124 kDa	26	24	0.999999	748683200	810047231	816454589	737314038	706049678	695515261	682027309	614905591	662424070		0.0421939	1.10998		0.0840388	0.915484
322	G3V8Y5	DNA-directed RNA polymerase subunit beta	1	Polr2b	Rattus norvegicus	134 kDa	26	26	0.999999	459312700	494310000	461912156	452460955	456964828	451089863	335245142	293403351	299848364		0.237247	1.03987		0.010849	0.681293
323	P11980	Pyruvate kinase PKM	1	Pkm	Rattus norvegicus	58 kDa	26	6	0.999998	82520820	92964288	28467266	50731815	295920721	39481411	38343192	81088285	68121841		0.679997	0.7169		0.651738	0.709623
324	A0A0G2K7W4	Mitogen-activated protein kinase kinase kinase kinase 4	1	Map4k4	Rattus norvegicus	153 kDa	26	18	0.999998	130476400	139993439	133128614	139645405	129893571	130733271	99389647	78888861	82342080		0.801795	1.00841		0.0178945	0.648126
325	Q66HD0	Endoplasmin	1	Hsp90b1	Rattus norvegicus	93 kDa	26	24	0.999998	8920102000	8566779540	8934884386	9154471848	9074246421	9194666453	9752675828	8591844956	9201894623		0.103609	0.963308		0.939429	1.00316
326	Q10758	Keratin, type II cytoskeletal 8	1	Krt8	Rattus norvegicus	54 kDa	26	20	0.999998	3239130000	3056583876	3365112299	3216297666	2691798291	3465103949	1291354244	635067476	666956033		0.696319	1.03558		0.0198683	0.263198
327	A0A0G2JWH3	Condensin complex subunit 1	1	Ncapd2	Rattus norvegicus	155 kDa	26	26	0.999997	287741500	310143704	290737442	316692410	328249505	285005692	223284394	228352166	221816368		0.426262	0.956732		0.0140404	0.725416
328	D3ZZ51	Proline-rich coiled-coil 2B	1	Prrc2b	Rattus norvegicus	243 kDa	26	25	0.999997	118637900	119667270	121330297	126018910	113495526	125466979	139153434	126711249	127037656		0.730555	0.986449		0.18424	1.07671
329	Q63679	Lysine-specific demethylase 3A	1	Kdm3a	Rattus norvegicus	135 kDa	26	24	0.999997	115851300	127761974	101253212	135484640	136892482	131039004	33528015	37574323	24290593		0.13458	0.851165		0.00745453	0.232643
330	M0R3M8	Ribosomal RNA-processing 12 homolog	1	Rrp12	Rattus norvegicus	143 kDa	26	26	0.999996	579136800	658853170	650817794	636818566	569794818	574385577	347062459	387523010	357373260		0.345349	1.06014		0.000571229	0.613239
331	Q63617	Hypoxia up-regulated protein 1	1	Hyou1	Rattus norvegicus	111 kDa	26	26	0.999994	1342521000	1384575082	1385283714	1396889729	1396760038	1316088725	1353923192	1260601920	1285777234		0.969572	1.00093		0.146707	0.948979
332	P62944	AP-2 complex subunit beta	1	Ap2b1	Rattus norvegicus	105 kDa	26	12	0.999993	483441900	516728855	512324546	519536270	499119242	501485993	579903504	557030263	583533967		0.840604	0.994697		0.00324422	1.13172
333	Q63505	General transcription factor 3C polypeptide 1	1	Gtf3c1	Rattus norvegicus	242 kDa	26	26	0.999993	126714200	136792632	118896082	131583185	148701382	103425806	70649277	87699598	82665925		0.961419	1.00609		0.0298525	0.632551
334	E9PTB2	Transcription elongation factor SPT5	1	Supt5h	Rattus norvegicus	121 kDa	26	26	0.999992	536741200	568900718	542246444	536159976	537965142	512320674	361399565	349291295	360673523		0.188554	1.03865		7.75747e-05	0.675408
335	P18484	AP-2 complex subunit alpha-2	1	Ap2a2	Rattus norvegicus	104 kDa	26	22	0.999988	486578400	515229766	496952515	509540482	539972440	492357281	538393227	548579165	543624130		0.437395	0.972477		0.165784	1.05828
336	A0A0G2K8V3	THO complex subunit 2	1	Thoc2	Rattus norvegicus	185 kDa	26	26	0.999986	186204400	190487846	186134090	197627556	199461127	193826953	148105979	170097675	179337177		0.0131777	0.952477		0.0886768	0.839345
337	A0A0G2K761	Cullin 2	1	Cul2	Rattus norvegicus	87 kDa	26	26	0.999985	400562000	404617236	395939323	403597137	401329988	374606717	481062899	528729824	489819859		0.521441	1.01884		0.0034788	1.27101
338	D3ZG21	Transcription factor 20	1	Tcf20	Rattus norvegicus	214 kDa	26	26	0.999984	133873200	140720564	152324188	141874890	141411045	147016690	45795006	22089741	77277317		0.835099	0.990881		0.0792848	0.29815
339	D3ZL50	Tetratricopeptide repeat domain 37	1	Ttc37	Rattus norvegicus	174 kDa	26	26	0.999973	173209300	180046429	177602001	169567657	174251658	165985985	146446935	138159739	138180602		0.0912452	1.04137		0.00209127	0.829162
340	Q5U2W5	Transducin beta-like protein 3	1	Tbl3	Rattus norvegicus	88 kDa	26	26	0.999952	251786500	258272414	227100660	224749843	246902201	229915355	156155441	156320577	146398839		0.376484	1.04998		0.000412591	0.654294
341	D4A069	Zinc finger MYM-type-containing 4	1	Zmym4	Rattus norvegicus	173 kDa	26	26	0.999936	250382700	270775697	265542058	267493588	244432543	256187212	165011599	151128605	161500969		0.53135	1.02433		0.000214927	0.621826
342	F1M3B3	Pleckstrin homology domain-interacting protein	1	Phip	Rattus norvegicus	199 kDa	26	25	0.999891	145642200	148180067	154263114	150382417	145145788	139796970	102116768	98018776	97648183		0.346635	1.02947		0.000262434	0.684211
343	A0A0G2KB10	SET domain-containing protein 2	1	Setd2	Rattus norvegicus	284 kDa	26	26	0.99986	68353940	68246569	69080658	72818836	62569149	68156701	53104000	49336328	49223456		0.805325	1.01243		0.0087573	0.746079
344	A0A0G2K1E3	[Histone H3]-lysine(4) N-trimethyltransferase	1	Kmt2b	Rattus norvegicus	295 kDa	26	25	0.999859	27892560	31429637	31665754	32908805	33808644	29488566	11022151	12643698	14402387		0.395859	0.945819		0.0015939	0.394028
345	F1M0H0	Zinc finger protein 318	1	Zfp318	Rattus norvegicus	244 kDa	26	26	0.999835	59696260	68090065	64854022	75037787	65569832	67834631	48452066	42902740	41632272		0.231801	0.924367		0.00199908	0.637672
346	F1M403	Ubiquitin-conjugating enzyme E2O	1	Ube2o	Rattus norvegicus	125 kDa	25	25	1	314243100	313879072	333159831	312641946	294528872	291381387	295613056	300648085	292653648		0.0841725	1.06991		0.691718	0.989691
347	F1LM66	116 kDa U5 small nuclear ribonucleoprotein component	1	Eftud2	Rattus norvegicus	109 kDa	25	25	1	1763204000	1786723309	1792562812	1748412575	1710380196	1664432986	1287322536	1140038905	1153929240		0.0845999	1.04298		0.00591725	0.698116
348	B4F777	High mobility group nucleosome-binding domain-containing protein 5	1	Hmgn5	Rattus norvegicus	49 kDa	25	25	1	178682800	155464259	160901856	163580480	159285567	162468146	179542071	162971614	196558501		0.709694	1.01828		0.197419	1.10755
349	Q5U2Y1	General transcription factor II-I	1	Gtf2i	Rattus norvegicus	110 kDa	25	25	1	1404886000	1508608698	1388444874	1519561933	1507585909	1408261030	1105985178	1050286049	1098525607		0.435984	0.969812		0.000871144	0.734053
350	Q5U300	Ubiquitin-like modifier-activating enzyme 1	1	Uba1	Rattus norvegicus	118 kDa	25	25	1	2316269000	2366381024	2315227318	2264470769	2261050248	2226566973	2451685647	2306552556	2448485377		0.0192194	1.03638		0.0756868	1.06693
351	Q6P0K8	Junction plakoglobin	1	Jup	Rattus norvegicus	82 kDa	25	22	1	127130300	131756221	115655334	114651835	144951180	107035090	658891286	752233951	755740579		0.795904	1.02885		0.000492527	5.94934
352	P15178	Aspartate--tRNA ligase, cytoplasmic	1	Dars1	Rattus norvegicus	57 kDa	25	25	1	2323141000	2300757345	2265795862	2423345172	2403907382	2302696047	1580685215	1623893204	1681689566		0.152	0.966494		0.000103865	0.685266
353	Q6AYI1	DEAD box protein 5	1	Ddx5	Rattus norvegicus	69 kDa	25	16	1	3871397000	4075715639	3765700579	3923625769	4146236686	3682377631	2175591075	2189563242	2217330405		0.951023	0.997276		0.00285437	0.560744
354	Q99PF5	Far upstream element-binding protein 2	1	Khsrp	Rattus norvegicus	74 kDa	25	24	1	2948711000	2785648862	2934551872	2897130285	2741007710	2704663801	2174894485	2055395321	2071621915		0.240559	1.03921		0.000603143	0.755471
355	A0A0G2JV99	Minichromosome maintenance complex component 3-associated protein	1	Mcm3ap	Rattus norvegicus	217 kDa	25	25	1	85120030	91247026	85010014	91901726	88093657	86408964	56649077	62162392	46921150		0.552993	0.980914		0.0239563	0.618141
356	Q9JIL3	Interleukin enhancer-binding factor 3	1	Ilf3	Rattus norvegicus	96 kDa	25	23	1	1469384000	1586323575	1476723888	1574878635	1583505125	1507209668	1172918163	1200535512	1101593408		0.382469	0.971096		0.00148559	0.744517
357	Q5XI78	2-oxoglutarate dehydrogenase, mitochondrial	1	Ogdh	Rattus norvegicus	116 kDa	25	20	0.999999	225126000	240572863	229738006	229926488	205185854	219715823	495340516	554607598	529972366		0.204733	1.06276		4.62189e-05	2.41277
358	Q9QZA2	Programmed cell death 6-interacting protein	1	Pdcd6ip	Rattus norvegicus	97 kDa	25	25	0.999999	429039100	417921596	445073545	430612078	410471883	420607633	576326058	598547073	630957068		0.364537	1.0239		0.00116842	1.43056
359	P37199	Nuclear pore complex protein Nup155	1	Nup155	Rattus norvegicus	155 kDa	25	25	0.999999	388128000	416232729	403090003	407653416	427752423	374953161	333838361	344189879	349641882		0.977305	0.998659		0.0397805	0.850156
360	A0A0G2JY07	DNA replication licensing factor MCM5	1	Mcm5	Rattus norvegicus	82 kDa	25	24	0.999998	1631175000	1700873652	1627015045	1629874061	1718153033	1495032670	1052120889	1039705184	1067829797		0.608115	1.02541		0.00728115	0.653437
361	G3V918	Trifunctional purine biosynthetic protein adenosine-3	1	Gart	Rattus norvegicus	108 kDa	25	25	0.999998	1349097000	1347063257	1400770761	1297696426	1269147347	1293945907	993583295	1015043484	1004938836		0.0252691	1.06104		1.35713e-05	0.780565
362	A4L9P7	Sister chromatid cohesion protein PDS5 homolog A	1	Pds5a	Rattus norvegicus	150 kDa	25	23	0.999998	199168200	215025536	220074336	214025224	221078519	193366978	127624095	138706013	140164319		0.854626	1.00994		0.00140598	0.647277
363	D3ZLC1	Lamin B2	1	Lmnb2	Rattus norvegicus	69 kDa	25	23	0.999997	848572600	800352527	889537901	859286394	770643378	818155161	775490332	627952141	686111822		0.454437	1.03698		0.101357	0.851184
364	Q2TA68	Dynamin-like 120 kDa protein, mitochondrial	1	Opa1	Rattus norvegicus	111 kDa	25	25	0.999996	189465700	166355861	182505658	170937514	155223445	161122015	300347150	311386012	319892059		0.113825	1.10399		0.000124827	1.91275
365	Q0ZFS5	Zinc finger CCCH-type-containing 11A	1	Zc3h11a	Rattus norvegicus	87 kDa	25	25	0.999996	242704800	236554895	245988544	248684917	219000816	228587850	144020932	133338009	119439257		0.378851	1.04294		0.00172223	0.569018
366	A0A0G2K6Z8	Pleckstrin homology domain-containing A7	1	Plekha7	Rattus norvegicus	136 kDa	25	25	0.999991	49564680	53997404	53541107	57202107	54582287	49632108	189739491	227090023	231364946		0.632633	0.974246		0.000142443	4.00691
367	P49791	Nuclear pore complex protein Nup153	1	Nup153	Rattus norvegicus	153 kDa	25	25	0.99999	663654900	646206834	720349115	695800962	619939203	652255033	451403881	422405156	351602146		0.54136	1.03166		0.0124512	0.619962
368	B2GUZ3	Formyltetrahydrofolate synthetase	1	Mthfd1l	Rattus norvegicus	106 kDa	25	24	0.99999	716855400	786031971	750429679	701227860	715283356	640609676	475303433	449641163	468533565		0.104934	1.09585		0.00223888	0.677978
369	D3ZTL0	Transcription elongation regulator 1	1	Tcerg1	Rattus norvegicus	122 kDa	25	25	0.999981	609485800	619420555	626542334	653179531	641930087	593416782	489691749	478185720	484778826		0.630317	0.983271		0.00952094	0.769829
370	Q9R0L4	Cullin-associated NEDD8-dissociated protein 2	1	Cand2	Rattus norvegicus	140 kDa	25	25	0.999975	440440800	480500821	479268897	464757539	466118561	429614656	503525039	522302243	545983234		0.504515	1.02909		0.0157554	1.15551
371	D3ZUY8	AP-2 complex subunit alpha	1	Ap2a1	Rattus norvegicus	108 kDa	25	21	0.99996	447457800	494820479	458944685	487345827	487267321	447708970	486661285	522005281	490294439		0.734056	0.985039		0.219809	1.05419
372	P47245	Nardilysin	1	Nrdc	Rattus norvegicus	133 kDa	25	25	0.999959	292099900	300833321	269786276	306923803	350513441	285406596	335704844	348144211	333888997		0.294565	0.917401		0.314169	1.08319
373	F1LTG2	Alpha-kinase 2	1	Alpk2	Rattus norvegicus	222 kDa	25	25	0.999956	0	300558	0	286850	0	486094	128414589	163482094	157628313					0.000865028	327.096
374	D3ZH28	Alpha-kinase 3	1	Alpk3	Rattus norvegicus	180 kDa	25	25	0.999954	290672	353614	371829	775245	271455	1517073	109161318	135581029	127735302		0.292139	0.492846		0.00831515	180.916
375	B2RYJ3	Cullin 4A	1	Cul4a	Rattus norvegicus	88 kDa	25	16	0.999933	55122660	62775500	52017202	64677250	64461043	57985906	62776931	71225028	64486861		0.22295	0.906356		0.326428	1.0605
376	D4ACX8	Protocadherin-16	1	Dchs1	Rattus norvegicus	346 kDa	25	25	0.999905	42502980	44594341	45900113	51729077	47194700	45189149	45855227	31703619	28983900		0.177328	0.923883		0.141192	0.725544
377	Q7TSU1	Brefeldin A-inhibited guanine nucleotide-exchange protein 2	1	Arfgef2	Rattus norvegicus	202 kDa	25	17	0.999796	31821270	36853953	34044644	33295880	31900063	32004279	36908689	39047433	36219025		0.333848	1.05508		0.00962166	1.15369
378	A0A0G2KAH4	Dedicator of cytokinesis 6	1	Dock6	Rattus norvegicus	237 kDa	25	24	0.999766	47553780	53685509	55109231	50097032	48790273	48594478	45784397	45110678	47488466		0.339384	1.05806		0.0318889	0.938176
379	A0A0G2JX30	ATPase family, AAA domain-containing 2B	1	Atad2b	Rattus norvegicus	164 kDa	25	22	0.999655	31512180	35224364	33840265	38860355	37928981	35198148	29177933	36036277	32092289		0.071786	0.897951		0.12833	0.866428
380	Q6MG90	C4a anaphylatoxin	1	C4b	Rattus norvegicus	192 kDa	25	3	0.997413	1532095	2331887	1317903	3819601	2585228	1914299	0	1082716	687941		0.154618	0.629192		0.0101854	0.298504
381	O88761	26S proteasome non-ATPase regulatory subunit 1	1	Psmd1	Rattus norvegicus	106 kDa	24	24	1	1313852000	1329410792	1214465315	1312702979	1338497769	1184140060	1265975413	1280921771	1267070916		0.898949	1.00647		0.922792	0.995834
382	O35142	Coatomer subunit beta'	1	Copb2	Rattus norvegicus	103 kDa	24	24	1	1139865000	1122716554	1118007281	1148746310	1097167912	1127773218	1218393210	1171682815	1151051685		0.891142	1.00219		0.0907549	1.04952
383	D4AE49	Mtr4 exosome RNA helicase	1	Mtrex	Rattus norvegicus	121 kDa	24	24	1	505897400	550078042	504790041	563008082	534067946	525504986	385371615	379756844	373521674		0.331749	0.961545		0.000958142	0.702001
384	A0A0G2JTN4	Formylglycinamide ribonucleotide amidotransferase	1	Pfas	Rattus norvegicus	144 kDa	24	24	1	905921100	944248289	894587840	909693958	904295720	859058041	667885107	575889807	567406661		0.339154	1.02689		0.0104431	0.675931
385	G3V9M1	RNA helicase	1	Ddx23	Rattus norvegicus	96 kDa	24	24	1	686121400	723240323	730998389	712208832	691649302	685173727	525839582	497163824	516519401		0.363519	1.02432		0.000222142	0.736855
386	P50399	Rab GDP dissociation inhibitor beta	1	Gdi2	Rattus norvegicus	51 kDa	24	19	1	2203751000	2217674393	1815639082	2045548228	2637794784	1828728880	1442295547	1741022531	1642689848		0.796637	0.965228		0.0974541	0.747719
387	P0CB49	YLP motif-containing protein 1	1	Ylpm1	Rattus norvegicus	154 kDa	24	24	1	276880400	271661330	280259524	305869502	263792817	264033477	222630734	193760207	164519933		0.950017	0.996493		0.032631	0.693218
388	O35413	Sorbin and SH3 domain-containing protein 2	1	Sorbs2	Rattus norvegicus	134 kDa	24	22	0.999999	12674390	10878313	3255035	24747208	36600488	15919945	649917335	877930450	882546159		0.096614	0.314554		0.00155848	32.6864
389	D4A3R6	Zinc finger MYM-type-containing 2	1	Zmym2	Rattus norvegicus	155 kDa	24	24	0.999999	196687000	207262046	207000084	189045382	184813406	187345267	108568093	101933430	95009918		0.0270377	1.08836		0.00320583	0.543603
390	Q6AYN8	DNA replication licensing factor MCM7	1	Mcm7	Rattus norvegicus	81 kDa	24	24	0.999999	2267364000	2390850962	2448090471	2239945099	2300252767	2187572908	1495955471	1392479963	1440754659		0.125458	1.05595		0.000135263	0.64334
391	A0A0G2K161	Band 4.1	1	Epb41	Rattus norvegicus	97 kDa	24	20	0.999999	438331600	359947558	387731878	347672013	376585087	343186090	396087515	287765936	367769874		0.209546	1.10833		0.836812	0.97712
392	D4ACW0	RNA-binding motif protein 6	1	Rbm6	Rattus norvegicus	128 kDa	24	23	0.999999	225721500	213615586	224524121	217706840	205004762	209955776	156235389	136674818	131027964		0.123963	1.04931		0.0107214	0.668379
393	D3ZPR0	Chromosome segregation 1-like protein	1	Cse1l	Rattus norvegicus	110 kDa	24	24	0.999999	1688930000	1745506668	1740030089	1740517952	1765952581	1655247686	1675084437	1668352757	1675209617		0.909635	1.00274		0.29278	0.972653
394	P48721	Stress-70 protein, mitochondrial	1	Hspa9	Rattus norvegicus	74 kDa	24	23	0.999998	2954103000	3039789548	2900232875	2790292135	2904453719	2728261224	3029083319	3068733252	3243575263		0.0804618	1.05609		0.0212647	1.10891
395	E9PTG5	Pleckstrin homology domain-containing A5	1	Plekha5	Rattus norvegicus	146 kDa	24	24	0.999998	123524500	121873716	122819312	136327109	114242863	122063203	74434234	65594433	61361062		0.874165	0.990782		0.00134626	0.540147
396	D3ZNU1	CCAAT/enhancer-binding protein zeta	1	Cebpz	Rattus norvegicus	120 kDa	24	24	0.999998	299914400	332058550	333364078	335029557	321099537	299237852	161839689	158411503	154007709		0.840249	1.01033		0.000517631	0.496849
397	B5DF89	Cullin-3	1	Cul3	Rattus norvegicus	89 kDa	24	24	0.999997	479227800	518293630	450535023	506529447	504579662	462189654	357435978	380080566	372521469		0.739834	0.982119		0.0028015	0.753859
398	D3ZJR1	Epidermal growth factor receptor pathway substrate 15-like 1	1	Eps15l1	Rattus norvegicus	99 kDa	24	24	0.999997	230323400	216944978	226834489	241679285	199133394	214247571	251745844	219606365	222585905		0.639639	1.03205		0.457308	1.06072
399	P48675	Desmin	1	Des	Rattus norvegicus	53 kDa	24	20	0.999997	1519397000	805424882	854601595	700501414	907446727	939313138	7975828891	9046501044	9636656851		0.466814	1.20542		0.00011659	10.5208
400	Q62638	Golgi apparatus protein 1	1	Glg1	Rattus norvegicus	134 kDa	24	24	0.999996	337200600	354411810	316275031	304892422	299381617	317866999	353130364	419974588	356278691		0.0978453	1.09215		0.0601063	1.22117
401	F1LT09	WD repeat domain 33	1	Wdr33	Rattus norvegicus	145 kDa	24	24	0.999996	248421000	265688516	259824763	276435457	241573492	254016568	161141798	157312294	153383719		0.939466	1.00364		0.00291662	0.611996
402	D4A3S8	NOL1/NOP2/Sun domain family member 2	1	Nsun2	Rattus norvegicus	88 kDa	24	24	0.999994	803645600	864729437	799707646	810996679	796138884	788764684	521217013	518162282	450570158		0.370438	1.02953		0.008323	0.620532
403	D3ZEF4	Cullin-7	1	Cul7	Rattus norvegicus	193 kDa	24	24	0.999991	153938900	182415157	155257448	194180558	201083096	176697024	155969408	187177144	160592921		0.0934738	0.858125		0.142622	0.879163
404	F1M8X9	Golgi brefeldin A-resistant guanine nucleotide exchange factor 1	1	Gbf1	Rattus norvegicus	207 kDa	24	24	0.99999	172264000	181871520	183638864	189862015	169720286	167770892	209885261	220417082	219893491		0.671073	1.02097		0.0212981	1.23457
405	F1M8V2	Ubiquitination factor E4B	1	Ube4b	Rattus norvegicus	133 kDa	24	24	0.999989	439369500	461372989	456632592	469345019	434311588	429386442	341856245	336383854	326871559		0.596545	1.01883		0.00345605	0.754463
406	M0R3Y7	Lymphocyte-specific helicase-like	1	LOC100911660	Rattus norvegicus	97 kDa	24	24	0.999983	417798500	436882653	454706456	417477221	380564613	401379614	212531121	98947837	113216657		0.073296	1.09181		0.0416821	0.334227
407	Q5XIW8	U4/U6.U5 tri-snRNP-associated protein 1	1	Sart1	Rattus norvegicus	91 kDa	24	24	0.999978	355449900	364041277	363395916	375003463	372282421	345982746	246072003	233123876	232309829		0.766385	0.991096		0.000302176	0.651006
408	D3ZJ96	Ubiquitin carboxyl-terminal hydrolase 28	1	Usp28	Rattus norvegicus	123 kDa	24	23	0.999978	125510100	135989937	117957885	117822840	109587200	101174716	174543178	233230353	233165867		0.0752194	1.15509		0.0102362	1.93686
409	Q9QZ81	Protein argonaute-2	1	Ago2	Rattus norvegicus	97 kDa	24	19	0.999976	192785000	197665557	183495018	181517415	192245701	174495248	192389372	143203683	179104578		0.269115	1.04718		0.519231	0.932312
410	F1M7J7	Centrosomal protein 250	1	Cep250	Rattus norvegicus	264 kDa	24	24	0.999967	93915400	91053024	103299500	100597004	68430640	89524569	154145736	128905152	129741148		0.406775	1.1275		0.0340847	1.61127
411	P11654	Nuclear pore membrane glycoprotein 210	1	Nup210	Rattus norvegicus	204 kDa	24	24	0.999953	145378900	165529354	162265094	135470626	153179928	147486155	67669029	77349911	74925401		0.209866	1.08459		0.000241858	0.50415
412	P48679	Prelamin-A/C	1	Lmna	Rattus norvegicus	74 kDa	24	23	0.999949	281885200	214152842	189708922	148476973	195725413	213058786	315077493	318012320	333019854		0.269773	1.22751		0.0330377	1.75324
413	D3ZCS4	IQ motif-containing GTPase-activating protein 3	1	Iqgap3	Rattus norvegicus	185 kDa	24	22	0.999947	90721710	95529175	95270335	98485161	87494374	91356130	123846187	131064954	128336543		0.707804	1.01603		0.00408856	1.38317
414	Q496Z1	BICD cargo adaptor 2	1	Bicd2	Rattus norvegicus	97 kDa	24	20	0.999938	84076110	79823585	87261209	79756295	89539039	85294710	172576168	175083694	191638457		0.77332	0.98698		8.94458e-05	2.11838
415	A0A0G2JZ04	Terminal uridylyl transferase 4	1	Tut4	Rattus norvegicus	164 kDa	24	23	0.999933	92037430	98114639	92854423	103030504	111370297	94506859	78349852	71410374	74575688		0.204708	0.917842		0.00862998	0.727332
416	D3ZCG3	Protein MON2 homolog	1	Mon2	Rattus norvegicus	188 kDa	24	24	0.999927	73813440	88807131	89554309	82073106	81448071	82228420	108912178	90438397	107121187		0.761451	1.02217		0.0668683	1.2428
417	Q9Z340	Partitioning defective 3 homolog	1	Pard3	Rattus norvegicus	149 kDa	24	24	0.999925	105281500	114816504	118588189	115972881	118424772	117527229	90550247	91057342	77185312		0.381536	0.961214		0.0278888	0.733275
418	D3ZGN7	F-actin monooxygenase	1	Mical3	Rattus norvegicus	224 kDa	24	23	0.999888	15521450	16624462	14531248	15272211	18215117	14320279	86739543	99089385	89407928		0.82048	0.980015		0.00016724	5.778
419	Q8K4T4	Filamin-A-interacting protein 1	1	Filip1	Rattus norvegicus	138 kDa	24	24	0.999851	366894	1414123	354747	840884	1906714	1224184	56098948	78749447	70064515		0.221653	0.454317		0.00104431	54.027
420	E9PTB6	DNA-directed RNA polymerase subunit	1	Polr3a	Rattus norvegicus	156 kDa	24	24	0.999843	123646600	138150466	118198982	123158694	118743053	112890586	81792687	67180388	84629224		0.290827	1.0694		0.0187443	0.655514
421	Q63358	Unconventional myosin-IXb	1	Myo9b	Rattus norvegicus	225 kDa	24	23	0.999839	40241740	39856553	39076198	37584393	47711855	43497665	32489965	25818427	24453289		0.404032	0.929672		0.0177787	0.640677
422	A0A0G2K6E8	Sperm-associated antigen 9	1	Spag9	Rattus norvegicus	150 kDa	24	24	0.999831	70726740	71302732	69837184	66362377	55323264	71169677	128984635	95310633	115885301		0.315864	1.10463		0.00879346	1.76006
423	A0A096MKF8	Mediator complex subunit 12	1	Med12	Rattus norvegicus	245 kDa	24	24	0.999805	54150330	82243064	66283944	34303200	59077635	68652766	49827235	50420791	40331716		0.37378	1.28498		0.674107	0.89971
424	P70478	Adenomatous polyposis coli protein	1	Apc	Rattus norvegicus	311 kDa	24	24	0.999795	18186730	19702748	19103369	21387603	20282927	22783421	15650740	18531216	14657363		0.0465693	0.884762		0.0385736	0.754851
425	D3ZIE5	SWI/SNF-related, matrix-associated, actin-dependent regulator of chromatin, subfamily a, member 1	1	Smarca1	Rattus norvegicus	123 kDa	24	17	0.999128	71187560	75460312	73449252	73691506	63294861	70755797	43750602	45082156	44011215		0.321055	1.06134		0.00823455	0.64072
426	F7EPZ4	DIS3 homolog, exosome endoribonuclease and 3'-5' exoribonuclease	1	Dis3	Rattus norvegicus	117 kDa	23	23	1	332868800	348553833	336989668	345135933	336563058	312837613	210683678	201264753	179927229		0.510594	1.0247		0.00156935	0.594347
427	P27653	C-1-tetrahydrofolate synthase, cytoplasmic	1	Mthfd1	Rattus norvegicus	101 kDa	23	22	1	1367428000	1426103529	1443105341	1387760529	1347487016	1307389475	1113432071	1095100827	1174047157		0.119602	1.04802		0.00316286	0.836604
428	A0A0G2K2Z0	EMAP-like 4	1	Eml4	Rattus norvegicus	102 kDa	23	23	1	364574000	380935706	350174062	335162071	335812275	337323942	244599111	217741266	217048632		0.0760396	1.08603		0.00956489	0.672747
429	Q5EBC0	Inter alpha-trypsin inhibitor, heavy chain 4	1	Itih4	Rattus norvegicus	104 kDa	23	23	1	1896360000	2003944329	1869098632	2076330680	1932051373	1804820136	1833022392	1339352067	1922674140		0.897752	0.993642		0.336544	0.867108
430	P52590	Nuclear pore complex protein Nup107	1	Nup107	Rattus norvegicus	107 kDa	23	23	1	313165800	338044394	323696957	341077271	326659691	302176953	218274502	216120285	199124820		0.895889	1.00591		0.000892524	0.653439
431	P60711	Actin, cytoplasmic 1	2	Actb	Rattus norvegicus	42 kDa	23	10	1	27323470000	25830080870	27442954826	26811287836	24777771619	27513646132	19754591431	14032078409	15374544816		0.634778	1.0195		0.0325005	0.615491
432	Q62826	Heterogeneous nuclear ribonucleoprotein M	1	Hnrnpm	Rattus norvegicus	74 kDa	23	23	1	6466083000	6861623290	6438115696	7013772486	7025280940	6445719677	4944722030	5038238928	4853508051		0.375774	0.965266		0.00349205	0.724765
433	Q9QVC8	Peptidyl-prolyl cis-trans isomerase FKBP4	1	Fkbp4	Rattus norvegicus	51 kDa	23	23	1	4946954000	5146124465	5096248706	4767900462	4512411613	4641760774	2546017457	2295718540	2267525522		0.0139293	1.09115		0.0007837	0.510079
434	B1WBY1	Cul1 protein	1	Cul1	Rattus norvegicus	90 kDa	23	23	1	411846700	418707039	404817068	394107764	398226683	361548087	381908414	368207861	359298758		0.142996	1.07151		0.349555	0.962053
435	F1LRC6	Nucleoporin 188	1	Nup188	Rattus norvegicus	171 kDa	23	23	0.999999	268519600	283484932	257570634	271734338	272590019	254673890	199707591	198149931	191405444		0.736307	1.01295		0.00089652	0.737737
436	M0RD14	Pyruvate kinase	1	LOC100362738	Rattus norvegicus	53 kDa	23	4	0.999999	493459600	616212111	504985152	426775068	501035464	438318695	387315326	472505285	481114764		0.137063	1.17887		0.82046	0.979387
437	D4A031	RNA helicase	1	Ddx42	Rattus norvegicus	102 kDa	23	23	0.999999	632933700	678663828	636274120	709268440	651583192	637971874	453987534	429307311	440264321		0.560044	0.975046		0.00160461	0.662696
438	A0A0G2K889	Euchromatic histone lysine methyltransferase 1	1	Ehmt1	Rattus norvegicus	141 kDa	23	22	0.999999	176241100	190320622	191847933	185853308	168866766	174991056	112923403	105768186	109421617		0.246239	1.05424		0.000317717	0.619684
439	Q10728	Protein phosphatase 1 regulatory subunit 12A	1	Ppp1r12a	Rattus norvegicus	115 kDa	23	22	0.999999	252121800	245666873	240947132	261278371	229683145	242312672	605962013	617743663	624958734		0.843844	1.00869		0.000966029	2.52443
440	B5DEL2	Cleavage and polyadenylation-specific factor 1	1	Cpsf1	Rattus norvegicus	161 kDa	23	23	0.999999	321676700	317250967	313492621	328961251	318015491	292590660	223583135	203694644	200147926		0.716145	1.01484		0.00117552	0.667788
441	P24155	Thimet oligopeptidase	1	Thop1	Rattus norvegicus	78 kDa	23	22	0.999999	1536957000	1579424332	1582611601	1526779684	1455671590	1490617411	1015703053	896551748	874236594		0.0485154	1.05061		0.00583297	0.621711
442	P12346	Serotransferrin	1	Tf	Rattus norvegicus	76 kDa	23	23	0.999998	4893376000	4454422794	5481257560	3892217925	3848293826	4594635111	2638335186	3327420665	3733936475		0.09105	1.20186		0.121034	0.780961
443	Q562A2	Zinc finger RNA-binding protein	1	Zfr	Rattus norvegicus	117 kDa	23	23	0.999998	305385900	322178022	311959854	321396770	303070601	287598437	297085121	302041094	297160779		0.458143	1.03092		0.66108	0.983684
444	P35559	Insulin-degrading enzyme	1	Ide	Rattus norvegicus	118 kDa	23	23	0.999997	644763700	672456935	616428549	697961806	671248851	594719984	634932010	644480029	640492953		0.814891	0.986219		0.71374	0.979809
445	Q6J1Y9	Ubiquitin carboxyl-terminal hydrolase 19	1	Usp19	Rattus norvegicus	150 kDa	23	23	0.999997	205651200	213123168	192164557	212441152	214925973	198786181	169322062	177551185	169513646		0.558032	0.97538		0.00456741	0.824979
446	D4AB03	Family with sequence similarity 120A	1	Fam120a	Rattus norvegicus	122 kDa	23	21	0.999996	74716070	77901088	72449111	83884065	72492833	75794603	147530849	151234517	145207146		0.582198	0.970791		0.00260441	1.91559
447	A0A0G2K0Z9	NOP14 nucleolar protein	1	Nop14	Rattus norvegicus	99 kDa	23	23	0.999996	420010800	425904878	430548245	427123801	403991427	412077881	258583546	246031543	246293248		0.239669	1.02698		2.62096e-05	0.604013
448	D3ZD97	RNA helicase	1	Dhx15	Rattus norvegicus	91 kDa	23	22	0.999996	1219548000	1161039791	1286622816	1260430297	1223935211	1129433597	803789402	817830168	831494729		0.753902	1.01497		0.00420785	0.679478
449	A0A0G2JYE0	Ataxin 2-like	1	Atxn2l	Rattus norvegicus	114 kDa	23	23	0.999996	551721900	487907488	549101615	558610412	413253815	515552825	490771523	411877134	458540344		0.521261	1.0749		0.477078	0.920044
450	Q80U96	Exportin-1	1	Xpo1	Rattus norvegicus	123 kDa	23	23	0.999995	1089322000	1120106200	1152851108	1084123086	1076668257	982967262	843381277	804572018	806133530		0.151996	1.07028		0.0065966	0.781205
451	D3ZSA9	Nodal modulator 1	1	Nomo1	Rattus norvegicus	133 kDa	23	23	0.999995	305637500	302902824	277493966	321141370	338096424	287286673	315665396	335265111	329397870		0.330535	0.937354		0.530563	1.03775
452	D3ZWS0	Scribble planar cell polarity protein	1	Scrib	Rattus norvegicus	180 kDa	23	21	0.999995	181818000	192513499	185027277	203864699	193802124	190154074	188121840	180177997	194534775		0.14138	0.95172		0.226022	0.957438
453	F1LN59	Eukaryotic translation initiation factor 4, gamma 2	1	Eif4g2	Rattus norvegicus	102 kDa	23	23	0.999992	909868500	912636493	888542248	954365646	930910112	797977213	717519118	760952991	726813683		0.835136	1.0134		0.063135	0.824139
454	D3ZUK4	Tripartite motif-containing 33	1	Trim33	Rattus norvegicus	124 kDa	23	23	0.999992	177827600	183914965	186958286	193005087	187220079	173685193	70726659	82901986	69848222		0.818914	0.991348		0.000545507	0.4026
455	D3ZN76	Protein transport protein sec16	1	Sec16a	Rattus norvegicus	253 kDa	23	23	0.999991	55692190	48465115	64678808	67572082	55799210	56861771	95406924	72905006	84066061		0.546414	0.933806		0.0300601	1.39716
456	G3V9K0	Cysteinyl-tRNA synthetase	1	Cars	Rattus norvegicus	86 kDa	23	23	0.999988	375042500	381158282	380104183	382784257	351622787	362956925	246429996	273096486	278018786		0.286893	1.0361		0.00351213	0.726216
457	F1LN75	Septin-9	1	Septin9	Rattus norvegicus	64 kDa	23	3	0.999984	22982900	24083534	19902338	22830218	19554238	23675182	20156000	26402279	28098146		0.874544	1.0139		0.393975	1.1226
458	P37285	Kinesin light chain 1	1	Klc1	Rattus norvegicus	64 kDa	23	16	0.999982	231241200	215388021	194453403	244159118	235621826	226880108	287081658	284396834	275786742		0.176449	0.905328		0.00408536	1.19933
459	A0A0G2KBB9	Ankyrin 2	1	Ank2	Rattus norvegicus	434 kDa	23	16	0.999974	37226420	45131787	36526805	40662752	39273252	34789839	9069800	4271235	2680145		0.710482	1.03371		0.0258553	0.123175
460	D3ZYQ9	E3 ubiquitin protein ligase	1	Rnf20	Rattus norvegicus	113 kDa	23	21	0.999974	187825700	177171265	185460947	203367054	183494259	192455366	178133397	161734198	158427098		0.233207	0.950727		0.0337054	0.859768
461	D4A9U6	E3 ubiquitin-protein ligase	1	Ubr2	Rattus norvegicus	199 kDa	23	23	0.999973	133140900	137837133	134333489	123647282	116596092	120117313	106958626	106275606	105222384		0.00720643	1.12494		0.0132306	0.88395
462	Q6VEU8	RNA helicase	1	Ddx24	Rattus norvegicus	95 kDa	23	22	0.999972	285864700	299657807	300350761	293490931	273013510	278114677	166437421	157272548	161275681		0.15687	1.04907		5.88518e-05	0.574323
463	A0A1B0GWS0	PTPRF-interacting protein alpha 1	1	Ppfia1	Rattus norvegicus	143 kDa	23	23	0.99997	120500000	119506066	119154335	122236145	128725393	114648796	89591767	72171962	78933036		0.668281	0.983447		0.00915229	0.656479
464	A0A0G2K2J9	MIA SH3 domain ER export factor 2	1	Mia2	Rattus norvegicus	91 kDa	23	23	0.999968	186568300	189289509	194965645	198146841	183588603	179491640	133330341	114294868	117671598		0.628633	1.01785		0.00294401	0.650005
465	D4A0G9	ERCC excision repair 6-like, spindle assembly checkpoint helicase	1	Ercc6l	Rattus norvegicus	138 kDa	23	22	0.999967	256904600	263742387	275768220	260037406	256512463	247638124	214602561	197062465	213890329		0.187568	1.04194		0.00767839	0.818131
466	Q5BJL5	Protein strawberry notch homolog 1	1	Sbno1	Rattus norvegicus	141 kDa	23	23	0.999966	158395000	163302870	153681842	163799749	171483595	149744785	110355078	108334984	111913521		0.696832	0.981349		0.00796178	0.68263
467	D3Z822	Serine/threonine-protein kinase ATR	1	Atr	Rattus norvegicus	301 kDa	23	23	0.999965	51647510	52057717	43152075	49959932	54141438	42805246	21544876	13439228	19937563		0.994464	1.00068		0.00988667	0.368057
468	O88902	Tyrosine-protein phosphatase non-receptor type 23 (Fragment)	1	Ptpn23	Rattus norvegicus	163 kDa	23	23	0.999964	151858900	161716260	166363436	168240987	150685094	150174159	142276382	148603867	158044536		0.638687	1.02381		0.419755	0.957448
469	F1M9Q3	E3 ubiquitin-protein ligase listerin	1	Ltn1	Rattus norvegicus	202 kDa	23	23	0.999955	145881300	165315763	160082837	151795079	148650764	147400387	156301973	155024334	150878930		0.315037	1.05094		0.0867921	1.03202
470	F1LMK8	Jumonji domain-containing 1C	1	Jmjd1c	Rattus norvegicus	281 kDa	23	23	0.999947	50874940	55922722	52344566	57548523	54188186	54189652	17492459	18099560	10789445		0.29495	0.958744		0.015055	0.272408
471	P34926	Microtubule-associated protein 1A	1	Map1a	Rattus norvegicus	300 kDa	23	22	0.99992	26538000	33243757	32605971	31294206	26323382	27292715	45792487	51894104	39440899		0.41406	1.08561		0.0107406	1.60942
472	A0A0G2K8Z9	Kinesin family member 13B	1	Kif13b	Rattus norvegicus	205 kDa	23	19	0.99988	93081830	90340995	94732836	97227036	90868522	94976678	82630606	72077804	72152143		0.517923	0.982828		0.0247816	0.800064
473	Q6JHU9	Histone lysine acetyltransferase CREBBP	1	Crebbp	Rattus norvegicus	265 kDa	23	22	0.99988	83118060	89730307	96803366	95877104	79695919	88556583	47791937	51920492	44779938		0.771314	1.02184		0.00114419	0.547606
474	A0A0G2JT65	Zinc finger protein 106	1	Zfp106	Rattus norvegicus	208 kDa	23	23	0.99987	58731850	66080640	69184872	73506940	66083047	59106156	17449433	22409071	21927474		0.793913	0.977919		0.000438531	0.310251
475	D4A058	ATPase family, AAA domain-containing 5	1	Atad5	Rattus norvegicus	205 kDa	23	23	0.999847	58992760	62771429	59224709	61821658	62583787	59245000	32840472	28831052	28474858		0.603076	0.985379		0.00164995	0.489958
476	A0A0G2JZ48	RCG56136, isoform CRA_a	1	Tmf1	Rattus norvegicus	122 kDa	23	23	0.999777	78544250	70364577	68707216	100558393	101105629	48308914	54366815	51753336	43625136		0.761533	0.917805		0.194156	0.629887
477	D3ZNX2	Kinetochore scaffold 1	1	Knl1	Rattus norvegicus	238 kDa	23	23	0.999776	29780160	39539374	36145922	40164412	34082580	25515870	8724376	11189412	8644455		0.699716	1.0681		0.00268219	0.28909
478	D4AEB3	Senataxin	1	Setx	Rattus norvegicus	297 kDa	23	23	0.99959	48506620	49599806	50047162	53534525	40392270	43161128	14409639	23872053	19400446		0.423347	1.08863		0.0117114	0.415059
479	D4A5D4	Microtubule crosslinking factor 1	1	Mtcl1	Rattus norvegicus	180 kDa	23	22	0.999581	46312940	47371147	33543112	54818057	45203806	38231506	2869940	0	3366734		0.610484	0.919249		0.0163866	0.0434082
480	M0RAP6	Transcription activation suppressor	1	Tasor	Rattus norvegicus	170 kDa	23	23	0.999551	48025490	54384509	54951711	52683486	50887420	43902861	26059041	26156941	18137001		0.405654	1.06836		0.0132367	0.47182
481	D4ACL8	Serine-protein kinase ATM	1	Atm	Rattus norvegicus	349 kDa	23	23	0.999494	42110750	46768654	41928430	48790096	46174302	41151458	13505159	13807325	12481036		0.568387	0.962158		0.000124664	0.292807
482	Q5U2Q5	Ribonucleoside-diphosphate reductase	1	Rrm1	Rattus norvegicus	90 kDa	22	22	1	910628100	1007445822	814737066	1013842732	1080161131	928990762	782143066	954921636	868477206		0.251061	0.902339		0.111823	0.860691
483	Q9ER34	Aconitate hydratase, mitochondrial	1	Aco2	Rattus norvegicus	85 kDa	22	22	1	970583500	990800657	920133855	1001821092	967829985	963926124	3163780704	4155701848	4128097276		0.519849	0.981927		0.00382525	3.87249
484	P38659	Protein disulfide-isomerase A4	1	Pdia4	Rattus norvegicus	73 kDa	22	22	1	3170329000	3149810817	3311031480	3210547108	3118593221	3253826966	3516940161	2879397096	3056914930		0.818637	1.00494		0.803156	0.983119
485	Q9EPH8	Polyadenylate-binding protein 1	1	Pabpc1	Rattus norvegicus	71 kDa	22	15	1	4723127000	4864546754	4342456055	5017514888	4916460459	4624404850	3218805424	3292619703	3148409548		0.352321	0.95632		0.000633651	0.663809
486	Q8CGX0	Insulin-like growth factor 2 mRNA-binding protein 1	1	Igf2bp1	Rattus norvegicus	63 kDa	22	21	1	5067135000	5129280716	5232544063	5066428947	4847625047	4816316070	3441663467	2920970588	3011323515		0.0800774	1.0476		0.00743824	0.634895
487	P28480	T-complex protein 1 subunit alpha	1	Tcp1	Rattus norvegicus	60 kDa	22	21	1	5472501000	5676079415	5888456462	5592314187	5545340324	5280092131	4996315837	4980390135	4990592704		0.255633	1.03759		0.0354307	0.911943
488	Q4AEF8	Coatomer subunit gamma-1	1	Copg1	Rattus norvegicus	98 kDa	22	21	1	392415500	389638744	390146400	418994370	428558151	395402783	457077485	476738738	494693824		0.135454	0.943611		0.0137363	1.14934
489	G3V8R7	GATA zinc finger domain-containing 2A	1	Gatad2a	Rattus norvegicus	67 kDa	22	21	1	393774200	467999425	446884360	528230747	509722508	468938047	275110949	319521518	293188792		0.0937303	0.867238		0.000839402	0.58879
490	P13635	Ceruloplasmin	1	Cp	Rattus norvegicus	121 kDa	22	22	1	643110700	577288268	764427205	635268241	510480799	692091882	204089014	213384173	261691715		0.556829	1.08136		0.00125279	0.370303
491	Q4V7C6	GMP synthase [glutamine-hydrolyzing]	1	Gmps	Rattus norvegicus	77 kDa	22	22	1	1124404000	1196693367	1097540949	1241574150	1215185358	1112899879	976411930	1107509417	1075485021		0.371825	0.958116		0.0741822	0.884785
492	Q5U2S7	Proteasome (Prosome, macropain) 26S subunit, non-ATPase, 3	1	Psmd3	Rattus norvegicus	61 kDa	22	22	0.999999	1053752000	1069838233	1111264690	1069369169	1056644743	1025458588	1041244737	997380706	1018168720		0.269304	1.02636		0.158206	0.969958
493	O70196	Prolyl endopeptidase	1	Prep	Rattus norvegicus	81 kDa	22	22	0.999999	575119400	581715357	540478671	562894348	652459414	504202291	764780464	792090373	787605042		0.927026	0.992097		0.0490569	1.37092
494	D3Z8B2	Nucleoporin 133	1	Nup133	Rattus norvegicus	128 kDa	22	22	0.999999	419722300	447013973	441094178	450360457	421296878	413143468	310423347	285854430	279790597		0.608883	1.01825		0.000866762	0.681649
495	B2GV74	Kinesin light chain	1	Klc2	Rattus norvegicus	69 kDa	22	16	0.999999	136865300	138704616	141614817	152296250	131852902	139768499	148341685	146410416	143185352		0.767591	0.985753		0.50302	1.03478
496	Q924S5	Lon protease homolog, mitochondrial	1	Lonp1	Rattus norvegicus	106 kDa	22	22	0.999999	647580300	655552712	637266830	639947433	696414946	620217440	534349810	590217357	576084578		0.857306	0.992862		0.0388168	0.869473
497	P48037	Annexin A6	1	Anxa6	Rattus norvegicus	76 kDa	22	21	0.999999	136031200	120634494	118838726	151480094	185469137	152776572	909416027	1291490442	1269020005		0.0364452	0.768767		0.000464879	7.02876
498	Q9JMB3	Erythrocyte membrane protein band 4.1-like 3	1	Epb41l3	Rattus norvegicus	122 kDa	22	17	0.999998	44962420	40493012	47951466	38666483	31852820	41746613	158262360	142130669	156657355		0.149466	1.19301		0.000920259	4.09232
499	P54319	Phospholipase A-2-activating protein	1	Plaa	Rattus norvegicus	87 kDa	22	22	0.999998	389403400	322073338	292360455	310572051	315534260	321061011	439177007	344654291	373324806		0.606862	1.05235		0.10903	1.21555
500	D3ZGX8	Bromodomain-containing 4	1	Brd4	Rattus norvegicus	156 kDa	22	19	0.999998	255157800	271014807	280330889	298169361	259446336	267190059	181047723	156013002	167070938		0.697071	0.978845		0.00122956	0.611188
501	Q3KR86	MICOS complex subunit Mic60 (Fragment)	1	Immt	Rattus norvegicus	67 kDa	22	22	0.999997	574464300	572960201	616524582	587077483	538066730	564080941	868770870	849170228	956724400		0.281085	1.04429		0.000893655	1.58224
502	M0RAY7	WD repeat domain 36	1	Wdr36	Rattus norvegicus	99 kDa	22	22	0.999997	348759700	372760040	335492228	352146999	362996535	338003881	236663658	210036976	222999783		0.937104	1.00314		0.000986143	0.63542
503	P18395	Cold shock domain-containing protein E1	1	Csde1	Rattus norvegicus	89 kDa	22	22	0.999996	917083800	967181667	961734383	899432569	838120951	842287595	906867500	819707236	915400894		0.0290035	1.10343		0.616794	1.02335
504	D4AE50	Nuclear transcription factor, X-box-binding 1	1	Nfx1	Rattus norvegicus	124 kDa	22	22	0.999996	30262380	30267809	30493932	23655078	24345332	26933551	28520855	36178999	30029673		0.037531	1.21662		0.0653386	1.25944
505	Q5XI01	La-related protein 7	1	Larp7	Rattus norvegicus	65 kDa	22	22	0.999996	308876700	304984548	286787108	320775668	329815292	305484228	266714611	265951455	264997772		0.135736	0.942006		0.0145312	0.834724
506	A0A0G2JUJ9	SEC63 homolog, protein translocation regulator	1	Sec63	Rattus norvegicus	88 kDa	22	22	0.999994	233912700	242551970	214774469	240971811	265083078	231834281	181613510	184143958	182735667		0.293518	0.937069		0.01695	0.744505
507	F1M8E6	DNA ligase	1	LOC100911727	Rattus norvegicus	93 kDa	22	22	0.999991	459311700	505696536	467766090	509569559	484708177	463958064	273107158	262845891	244901790		0.680594	0.982399		0.000139168	0.53533
508	Q63531	Ribosomal protein S6 kinase alpha-1	1	Rps6ka1	Rattus norvegicus	83 kDa	22	17	0.99999	142206900	145703960	126225630	147117412	147241777	135149417	64434757	67606082	66831590		0.521308	0.963112		0.000166291	0.463297
509	P55161	Nck-associated protein 1	1	Nckap1	Rattus norvegicus	129 kDa	22	22	0.99999	190037400	188441796	181736178	186127775	195808362	170103582	182777727	160536867	159253060		0.738853	1.01633		0.196097	0.910074
510	P53534	Glycogen phosphorylase, brain form (Fragment)	1	Pygb	Rattus norvegicus	96 kDa	22	18	0.999988	422986600	428761351	382821623	438955344	459741813	415411322	521287973	559233989	551986810		0.248036	0.939093		0.00514695	1.24278
511	Q3ZAV8	Enhancer of mRNA-decapping protein 4	1	Edc4	Rattus norvegicus	153 kDa	22	22	0.999987	258661700	286750616	231262043	313747823	317196070	273564068	218557514	264086920	227820219		0.125225	0.857283		0.0328844	0.784596
512	D3ZMD6	Glutamine and serine rich 1 (Predicted)	1	Qser1	Rattus norvegicus	185 kDa	22	22	0.999987	117190500	125461358	123644421	117320715	105115985	108381842	66792544	57093563	55087279		0.0681052	1.10796		0.00237914	0.539662
513	Q4KM49	Tyrosine--tRNA ligase, cytoplasmic	1	Yars1	Rattus norvegicus	59 kDa	22	22	0.999986	953478700	974624547	982245382	994480360	940906410	934843774	916386188	910987355	937123003		0.56052	1.01429		0.189354	0.963463
514	D4ABN8	5'-3' exoribonuclease 1	1	Xrn1	Rattus norvegicus	195 kDa	22	22	0.999981	76209150	82579939	82042198	76422669	84181921	76353385	116250633	77218898	76729964		0.709467	1.01676		0.50123	1.11928
515	Q811U3	ELKS/Rab6-interacting/CAST family member 1	1	Erc1	Rattus norvegicus	109 kDa	22	17	0.999972	70402270	73404036	76743609	75695803	68459280	65022142	64516373	52947516	53248336		0.362698	1.05583		0.0673116	0.81424
516	B5DFA0	Villin-1	1	Vil1	Rattus norvegicus	93 kDa	22	22	0.999963	353107400	314652743	384247496	294687566	220312366	313056868	196562764	179582267	182263570		0.136037	1.28068		0.0634395	0.681522
517	F1LP26	Shroom family member 3	1	Shroom3	Rattus norvegicus	216 kDa	22	21	0.999959	18219650	19496759	15384416	19759915	16689339	23103106	33857210	41705804	34363210		0.402681	0.89515		0.00777965	1.8536
518	A0A0G2K6R8	EH domain-binding protein 1-like 1	1	Ehbp1l1	Rattus norvegicus	183 kDa	22	21	0.999942	676127	1307031	524423	1044128	1380085	624108	45382362	58889616	58869571		0.571095	0.801725		0.00122498	55.9284
519	D3ZIV3	Mitotic arrest deficient 1-like 1	1	Mad1l1	Rattus norvegicus	83 kDa	22	22	0.99994	263068400	247012756	265209903	251518821	236076588	241893764	179768078	161963412	160737916		0.107559	1.06262		0.00277811	0.688124
520	D4ADT3	WAPL cohesin release factor	1	Wapl	Rattus norvegicus	134 kDa	22	22	0.999935	119249900	118463003	124662408	100216048	110946099	112067581	87980609	93578342	85739673		0.0662811	1.12223		0.0154696	0.827443
521	P39052	Dynamin-2	1	Dnm2	Rattus norvegicus	98 kDa	22	14	0.999932	164399500	166165274	153557386	173700489	182809376	156741614	162715216	188448207	168082870		0.347231	0.944589		0.863465	1.0117
522	Q5U2Y6	Tuftelin-interacting protein 11	1	Tfip11	Rattus norvegicus	96 kDa	22	22	0.999932	110598400	117953961	118374602	115392200	120214053	108442775	93635137	91151071	83959708		0.826808	1.00878		0.00523456	0.780992
523	A0A0G2K929	Centrosomal protein 290	1	Cep290	Rattus norvegicus	321 kDa	22	22	0.999928	18634680	18090708	22599304	11437232	19478020	17210677	5005057	11390995	11533491		0.29099	1.2572		0.157026	0.555592
524	D4A208	SLIT-ROBO Rho GTPase-activating protein 2	1	Srgap2	Rattus norvegicus	121 kDa	22	21	0.999928	35390350	47042953	35922773	53958400	40887597	40756036	41247702	62682730	54586942		0.358594	0.872908		0.389008	1.16216
525	D3ZX42	G protein-coupled receptor 21 (Predicted), isoform CRA_a	1	Rabgap1	Rattus norvegicus	121 kDa	22	22	0.999927	77181660	79254716	67253956	75783615	68644356	74063330	128434340	123866854	126230111		0.73412	1.0221		0.00117706	1.73382
526	Q2KN99	Cytospin-A	1	Specc1l	Rattus norvegicus	124 kDa	22	22	0.999921	75813400	80606188	81671995	85448536	82156619	79922401	43398912	32827680	37379401		0.265664	0.961739		0.00763519	0.456153
527	D3ZHW0	ATP-dependent RNA helicase DHX29	1	Dhx29	Rattus norvegicus	154 kDa	22	21	0.999871	120008300	129932298	123719136	118951406	116930716	116756554	114915225	115419821	115527421		0.123528	1.05908		0.0743293	0.980817
528	P15800	Laminin subunit beta-2	1	Lamb2	Rattus norvegicus	196 kDa	22	22	0.999869	63524230	33692163	34992799	35481245	44543216	44610243	87658746	90105958	84052403		0.933511	1.02034		0.00700729	2.11168
529	Q9JHZ4	GRIP1-associated protein 1	1	Gripap1	Rattus norvegicus	96 kDa	22	22	0.999813	92469630	82702702	85587773	90051957	80934776	85186706	106380527	100719128	109635192		0.716722	1.01776		0.00657946	1.23682
530	F1M4A4	Kinesin-like protein KIF1A	1	Kif1a	Rattus norvegicus	193 kDa	22	14	0.999773	44261550	54244422	49552928	35158910	47366578	41551900	3019849	4014664	2568218		0.168095	1.19798		0.000207339	0.0766282
531	Q6F6B3	Protein TANC1	1	Tanc1	Rattus norvegicus	201 kDa	22	22	0.999743	13761420	16637644	14691032	19657106	19670632	15883766	58650396	80871774	73954043		0.0943865	0.818161		0.000534946	3.85105
532	Q9QZR6	Septin-9	1	Septin9	Rattus norvegicus	64 kDa	22	2	0.999729	246409200	245346173	259577778	273771343	250889236	271765414	273652840	262184672	281325946		0.169284	0.943799		0.497478	1.0264
533	A0A0G2K860	Rho guanine nucleotide exchange factor 12	1	Arhgef12	Rattus norvegicus	172 kDa	22	22	0.99966	35427010	43072231	38435713	45229307	43277124	44252029	61087658	64567555	65238036		0.142941	0.878116		0.000337179	1.43754
534	Q63269	Inositol 1,4,5-trisphosphate receptor type 3	1	Itpr3	Rattus norvegicus	304 kDa	22	19	0.999448	19417600	17741199	17729533	13851922	21193477	12874144	564969	1625473	1252963		0.412141	1.1735		0.00523444	0.0672725
535	Q6IE52	Murinoglobulin-2	1	Mug2	Rattus norvegicus	162 kDa	22	1	0.999092	4031373	3871675	3562752	4607680	4965164	4364990	2506576	2029599	1920367		0.0200914	0.822709		0.00412914	0.460777
536	Q5VJM4	Cardiac titin fetal N2BA PEVK isoform (Fragment)	1	Ttn	Rattus norvegicus	120 kDa	21	21	1	715853	409578	2138180	12247810	21603823	11428213	1049962878	1218259489	1271282124		0.0168508	0.0591852		0.0010517	81.3195
537	Q9WU82	Catenin beta-1	1	Ctnnb1	Rattus norvegicus	85 kDa	21	18	1	518775200	544672676	525706387	542773689	496030336	506158026	662751272	723730381	724431540		0.420057	1.02916		0.00152013	1.36617
538	P97852	Peroxisomal multifunctional enzyme type 2	1	Hsd17b4	Rattus norvegicus	79 kDa	21	21	1	612558400	612756379	601826708	638943469	684964167	643925378	675570071	654081034	663681983		0.0698538	0.928924		0.621355	1.01336
539	Q6MG49	Large proline-rich protein BAG6	1	Bag6	Rattus norvegicus	120 kDa	21	21	1	456019300	502378286	545423035	569595102	523500545	487896166	583735106	532337850	554851121		0.500518	0.950559		0.350805	1.05825
540	Q62599	Metastasis-associated protein MTA1	1	Mta1	Rattus norvegicus	79 kDa	21	19	1	510365100	583510346	542016717	571872254	580644812	510036323	300442710	312329063	302761513		0.790331	0.98411		0.00266042	0.551512
541	D3ZQM0	Splicing factor 3a, subunit 1	1	Sf3a1	Rattus norvegicus	89 kDa	21	21	1	1591246000	1602288520	1552325774	1777485686	1599251326	1628056324	1125939593	1092319663	1082942964		0.247257	0.949197		0.00279409	0.660226
542	P56558	UDP-N-acetylglucosamine--peptide N-acetylglucosaminyltransferase 110 kDa subunit	1	Ogt	Rattus norvegicus	116 kDa	21	21	1	544273200	575842374	572136669	561843384	523975537	529869955	429958125	381866626	423258352		0.175396	1.04755		0.00667483	0.763746
543	Q9JK11	Reticulon-4	1	Rtn4	Rattus norvegicus	126 kDa	21	21	1	1128391000	1044211831	1114739530	1160243612	1065484700	1102385034	1452596568	1646301948	1674599837		0.739975	0.987788		0.00524989	1.43234
544	P05065	Fructose-bisphosphate aldolase A	1	Aldoa	Rattus norvegicus	39 kDa	21	9	1	1128280000	1046132082	990956745	1024776608	1230094118	934433115	1154265982	1274480076	1406987737		0.980733	0.997656		0.13825	1.20671
545	O35763	Moesin	1	Msn	Rattus norvegicus	68 kDa	21	13	1	752864100	733992018	755351507	764998987	772759950	761069797	940348895	1048534653	1073142472		0.0920683	0.975309		0.0188027	1.32984
546	E9PST5	Apoptotic chromatin condensation inducer 1	1	Acin1	Rattus norvegicus	151 kDa	21	21	1	326011700	320006980	328363272	335821403	330440900	293273793	253319617	229553675	237464955		0.729669	1.01724		0.00753304	0.751437
547	O35303	Dynamin-1-like protein	1	Dnm1l	Rattus norvegicus	84 kDa	21	21	0.999999	303267500	302897522	280736845	365477005	364392536	319800826	385207579	538393383	507550390		0.0418948	0.846001		0.0833144	1.35204
548	A0A0G2K0C9	Poly(A) polymerase	1	Papola	Rattus norvegicus	84 kDa	21	18	0.999999	117298400	116739270	102559764	110304787	126219605	101285497	82794346	93764288	89270700		0.986897	0.998633		0.0452491	0.789149
549	D3ZQE8	Exportin 5	1	Xpo5	Rattus norvegicus	137 kDa	21	21	0.999999	484266400	546213010	499576258	503408015	494111552	488116929	354413675	347435455	341292998		0.519247	1.02863		2.04611e-05	0.702125
550	G3V9N0	Polyadenylate-binding protein	1	Pabpc4	Rattus norvegicus	71 kDa	21	14	0.999999	1177787000	1252923366	1251336386	1208558019	1141337663	1171273899	1260811893	1390228474	1372163770		0.168308	1.04554		0.0304152	1.14183
551	Q01177	Plasminogen	1	Plg	Rattus norvegicus	91 kDa	21	21	0.999999	212465600	213082912	214520885	192784007	194877106	205197265	163606947	141910488	181066773		0.0544026	1.08003		0.0946281	0.816991
552	Q63083	Nucleobindin-1	1	Nucb1	Rattus norvegicus	54 kDa	21	21	0.999999	501461100	463393520	521373343	514659259	442021352	502538720	707760585	646101123	685727606		0.759329	1.01953		0.00725287	1.39981
553	B2GUZ1	Ubiquitin carboxyl-terminal hydrolase 4	1	Usp4	Rattus norvegicus	108 kDa	21	18	0.999997	106778900	117320827	97052919	110399073	113787924	102754825	94820653	108503902	97049950		0.769928	0.980246		0.17817	0.917966
554	P09812	Glycogen phosphorylase, muscle form	1	Pygm	Rattus norvegicus	97 kDa	21	17	0.999997	50879850	49424818	45102057	49034018	52208617	47950469	817169258	1149783310	1116142321		0.587817	0.973984		0.000782979	20.4426
555	P82808	Glutamine--fructose-6-phosphate aminotransferase [isomerizing] 1	1	Gfpt1	Rattus norvegicus	77 kDa	21	18	0.999997	127828200	124652373	141816222	123710584	137423480	130016967	205610396	209162463	221317645		0.890163	1.00738		0.000342681	1.62689
556	D4A1Q9	Tubulin tyrosine ligase-like 12	1	Ttll12	Rattus norvegicus	74 kDa	21	21	0.999997	455354900	435435412	438044886	423250945	429554954	392991243	250482520	220520171	231243956		0.126565	1.06725		0.000386082	0.563333
557	F1MAM8	RNA helicase	1	Ddx20	Rattus norvegicus	91 kDa	21	21	0.999997	189043900	195595155	199226918	186870715	181635721	168611193	132215678	121493646	124787057		0.092933	1.08779		0.00108141	0.704897
558	D4A1X2	Exosome component 10	1	Exosc10	Rattus norvegicus	101 kDa	21	21	0.999996	266668700	286398196	272180800	264579698	279089114	248341656	172256257	175279486	172896822		0.363696	1.04268		0.00548896	0.657832
559	F1M7B8	Ubiquitin-protein ligase E3A	1	Ube3a	Rattus norvegicus	100 kDa	21	21	0.999996	272445000	276094260	269093440	284491099	282677570	273506328	357154385	370540647	392681463		0.139301	0.972681		0.00349534	1.33189
560	P35571	Glycerol-3-phosphate dehydrogenase, mitochondrial	1	Gpd2	Rattus norvegicus	81 kDa	21	21	0.999995	217601000	225905008	209014842	222029386	238332999	200193689	151786081	149805263	148652818		0.866664	0.989858		0.0161324	0.683328
561	F1MAH5	Protein phosphatase 6, regulatory subunit 3	1	Ppp6r3	Rattus norvegicus	98 kDa	21	21	0.999994	221222600	223700899	231638661	246351041	238970797	214240564	238921013	252509483	226096832		0.537837	0.968655		0.650234	1.02646
562	Q5U312	Ankycorbin	1	Rai14	Rattus norvegicus	109 kDa	21	21	0.999994	100881600	106957226	116539525	115516897	105062453	102108413	68088852	50895286	45995263		0.935086	1.00488		0.0203911	0.504783
563	Q1LZ53	DNA (cytosine-5)-methyltransferase 3A	1	Dnmt3a	Rattus norvegicus	102 kDa	21	21	0.999993	434667200	465605896	474465638	428658204	403018475	391073204	165834025	235830065	227545128		0.0365805	1.12433		0.0213993	0.508802
564	B1WC61	Complex I assembly factor ACAD9, mitochondrial	1	Acad9	Rattus norvegicus	69 kDa	21	21	0.999993	566620200	532209919	549044868	521202235	517492077	502911861	539531780	573435414	577428301		0.045414	1.06871		0.0327763	1.09614
565	D3ZCT5	Phosphatase domain-containing, paladin 1	1	Pald1	Rattus norvegicus	97 kDa	21	21	0.999992	208490400	237188478	220446285	238123416	233997118	218025465	94019810	118381533	108051888		0.480957	0.964542		0.00307666	0.462601
566	D3ZWL9	Death inducer-obliterator 1	1	Dido1	Rattus norvegicus	243 kDa	21	21	0.999992	102694900	111937117	113433182	109605130	117066314	115139548	88075317	83372992	96142730		0.3331	0.959235		0.01434	0.781813
567	F1M7Q7	Ubiquitinyl hydrolase 1	1	Otud4	Rattus norvegicus	123 kDa	21	21	0.999992	250549400	266106622	272831812	271797640	255356917	263020841	221248079	216036729	232341974		0.971655	0.998819		0.00446663	0.847325
568	D3ZFT1	Replication factor C subunit 1	1	Rfc1	Rattus norvegicus	126 kDa	21	21	0.99999	161742100	171668584	166814871	165161693	165824062	157329930	100682502	86477979	97666628		0.37439	1.02438		0.00344762	0.582209
569	D3ZJU0	AT-rich interaction domain 2	1	Arid2	Rattus norvegicus	195 kDa	21	21	0.99999	102393900	104560192	112345861	105034809	101869574	101751414	85452826	70195045	76955320		0.361313	1.03378		0.0336767	0.75125
570	D3Z9D2	FYVE and coiled-coil domain autophagy adaptor 1	1	Fyco1	Rattus norvegicus	164 kDa	21	21	0.999989	58617820	25184187	56348601	20000405	27032548	32407000	260680531	75094663	303426339		0.192304	1.68071		0.0380146	6.97271
571	Q8K4K5	Lethal(2) giant larvae protein homolog 1	1	Llgl1	Rattus norvegicus	112 kDa	21	21	0.999986	256721300	262807511	247242857	281364233	287416448	257201267	105701393	115908735	117007076		0.150838	0.929087		4.63095e-05	0.410001
572	A0A0G2K0J7	Protein-serine/threonine phosphatase	1	Ctdp1	Rattus norvegicus	113 kDa	21	21	0.999983	160383700	159824045	159031756	147765303	146719878	141616912	99539585	85754466	85685745		0.0161901	1.0991		0.00742472	0.61991
573	D3Z9E1	Elastin microfibril interfacer 1	1	Emilin1	Rattus norvegicus	95 kDa	21	21	0.999983	92970400	104447781	80860397	107143983	113974052	101724096	159401741	177710731	173811079		0.163326	0.858211		0.000600579	1.58257
574	A0A0G2JZA7	Hyaluronoglucosaminidase	1	Cemip2	Rattus norvegicus	154 kDa	21	21	0.99998	25981500	26781400	23903257	28906294	31070104	26632900	108442648	141407121	127814146		0.101363	0.885932		0.000338907	4.34342
575	G3V7I3	ATPase 13A1	1	Atp13a1	Rattus norvegicus	132 kDa	21	21	0.999979	145445000	146120179	153004030	144524418	130151959	140562234	139823651	132667418	129044440		0.145546	1.0714		0.448702	0.967404
576	Q9Z2Y1	Protein timeless homolog	1	Timeless	Rattus norvegicus	139 kDa	21	21	0.999973	160584200	179184607	165156429	189193627	179280725	162992070	59120293	49197535	52846571		0.411505	0.950818		8.6445e-05	0.302945
577	A0A0G2JTD1	Regulation of nuclear pre-mRNA domain-containing 2	1	Rprd2	Rattus norvegicus	154 kDa	21	21	0.999973	104254500	114460849	124873660	134899765	102039094	124979686	95590628	68929594	74519373		0.656047	0.953239		0.0330255	0.658402
578	Q5BJT7	Coiled-coil domain-containing protein 93	1	Ccdc93	Rattus norvegicus	73 kDa	21	21	0.999971	99380810	108407882	111355080	112346273	101209779	106938057	129666205	130649999	121220284		0.926653	0.995528		0.0117869	1.19088
579	Q9JLH5	CDK5 regulatory subunit-associated protein 2	1	Cdk5rap2	Rattus norvegicus	215 kDa	21	21	0.999958	52839080	55734354	58174339	60909329	53120183	52525460	25436900	23073633	15231895		0.96403	1.00269		0.0178402	0.374693
580	Q62736	Non-muscle caldesmon	1	Cald1	Rattus norvegicus	61 kDa	21	21	0.999956	331724600	232137151	311214738	319442896	211518433	293633364	293401944	181458093	179691871		0.72565	1.06499		0.304825	0.784164
581	D3ZCG2	Kinesin family member 21A	1	Kif21a	Rattus norvegicus	185 kDa	21	17	0.999949	138190200	142403501	140270055	151276365	135525279	141018927	14873161	23020134	90688756		0.683375	0.984686		0.10853	0.22063
582	Q5D006	Ubiquitin carboxyl-terminal hydrolase 11	1	Usp11	Rattus norvegicus	105 kDa	21	19	0.999948	144718000	144343161	134204363	172801488	185907469	148477593	107367249	117755091	110381276		0.10216	0.837645		0.0145553	0.663866
583	O55164	Multiple PDZ domain protein	1	Mpdz	Rattus norvegicus	219 kDa	21	21	0.99994	60330330	65050435	61642449	69387922	60313207	61182180	75316420	74172140	77133467		0.729876	0.981254		0.0523263	1.18946
584	Q8CF97	Deubiquitinating protein VCPIP1	1	Vcpip1	Rattus norvegicus	135 kDa	21	21	0.999937	68062610	68938075	69529382	74293580	68834167	73029487	64191565	69163696	65318521		0.184275	0.955933		0.0593444	0.919136
585	A0A0G2K7L2	Immunoglobulin superfamily, member 3	1	Igsf3	Rattus norvegicus	134 kDa	21	21	0.99993	62638880	57662117	57642738	62365425	56848503	66002600	104830987	92407444	92858401		0.499064	0.961801		0.00172282	1.5665
586	D3ZTY9	Nuclear VCP-like	1	Nvl	Rattus norvegicus	94 kDa	21	21	0.999928	219199900	210561336	224042537	237180942	209134286	212799263	75597362	76586471	86141741		0.885124	0.993173		6.0015e-05	0.361521
587	D3ZV39	Armadillo repeat-containing, X-linked 4	1	Armcx4	Rattus norvegicus	243 kDa	21	21	0.999922	33789400	38924876	40555518	42860930	38163032	36766044	33613853	35634871	36959107		0.609339	0.960806		0.146432	0.902931
588	D4A5R3	AT hook, DNA-binding motif,-containing 1	1	Ahdc1	Rattus norvegicus	168 kDa	21	21	0.999922	40165990	44817089	38348289	40802646	45373264	38007293	24385900	22122757	18848760		0.931044	0.993644		0.00328201	0.524769
589	P0C219	Sarcolemmal membrane-associated protein	1	Slmap	Rattus norvegicus	98 kDa	21	21	0.999913	31835840	33663067	35780044	32341881	32082366	28530131	155942679	221951797	193727437		0.179539	1.09008		0.00106358	6.09573
590	A0A1W2Q629	Nucleolar protein 8	1	NEWGENE_1309551	Rattus norvegicus	131 kDa	21	21	0.999912	70654710	59752143	72943507	67886942	60007116	67249383	40673234	37599582	31465126		0.628345	1.03976		0.00648754	0.560034
591	D3ZZT9	Collagen type XIV alpha 1 chain	1	Col14a1	Rattus norvegicus	193 kDa	21	21	0.999901	52369170	79015337	30560261	7859543	12834996	15733126	59931697	65237898	57876885		0.015501	4.30308		0.0131795	5.22416
592	Q5XI63	Kinesin-like protein KIFC1	1	Kifc1	Rattus norvegicus	76 kDa	21	20	0.999894	165287100	180301264	192817599	174039878	165404457	167868989	108514471	97552072	105597137		0.324757	1.05943		0.00106233	0.613861
593	D4A321	RNA helicase	1	Dhx38	Rattus norvegicus	140 kDa	21	21	0.999876	117828100	116093556	122867125	121070876	118455778	119593301	77330015	74851414	78440770		0.737874	0.993261		0.000147843	0.64209
594	F1MAF8	Autophagy-related 2B	1	Atg2b	Rattus norvegicus	220 kDa	21	21	0.999826	46093280	47348575	43038471	46208218	46682685	42300800	44751137	51406579	47919423		0.830635	1.0097		0.28624	1.06505
595	E9PTG1	SWI/SNF-related, matrix-associated, actin-dependent regulator of chromatin, subfamily a, member 2	1	Smarca2	Rattus norvegicus	182 kDa	21	7	0.999758	32223310	42702540	30673511	44244210	36059163	39696622	14416652	27814167	28679189		0.333149	0.873481		0.118577	0.56627
596	D4A582	Zinc finger, DBF-type-containing 2	1	Zdbf2	Rattus norvegicus	262 kDa	21	21	0.999713	43284560	41208204	48322593	46693335	41718317	47305600	23130464	19344981	18433682		0.736828	0.977967		0.00156013	0.447326
597	A0A0G2JTF5	Ubiquitinyl hydrolase 1	1	Usp34	Rattus norvegicus	330 kDa	21	21	0.999658	26104290	31957198	16227281	25830757	30081295	22694911	22238332	29816129	25046914		0.714936	0.915633		0.873473	0.980201
598	M0RAC3	NYN domain and retroviral integrase-containing	1	Nynrin	Rattus norvegicus	205 kDa	21	21	0.999613	47015360	54120032	48529165	44945106	49765761	51981118	68467352	66418879	59542109		0.757236	1.02027		0.00959224	1.3255
599	O08662	Phosphatidylinositol 4-kinase alpha	1	Pi4ka	Rattus norvegicus	237 kDa	21	21	0.99958	33519620	31356017	40079121	34610548	35589524	32860855	49819524	54418617	53858724		0.876204	1.01339		0.000353671	1.53367
600	A0A0G2JV16	Dedicator of cytokinesis 11	1	Dock11	Rattus norvegicus	239 kDa	21	19	0.999381	34529280	36019386	34840984	38447034	44129248	37329491	24850475	27746261	28354557		0.126368	0.881166		0.00468533	0.675835
601	D3ZG52	DNA replication ATP-dependent helicase/nuclease DNA2	1	Dna2	Rattus norvegicus	120 kDa	21	21	0.999303	50105060	51076835	45303309	49652880	53935090	43838220	26247605	48959943	51401599		0.956388	0.995838		0.472737	0.825556
602	A0A0G2JVI3	Uncharacterized protein	1	None	Rattus norvegicus	62 kDa	21	1	0.998756	17618130	15589189	13280478	17417125	15530578	15515113	15091517	13623615	16022788		0.642516	0.954317		0.25888	0.922461
603	P68370	Tubulin alpha-1A chain	1	Tuba1a	Rattus norvegicus	50 kDa	21	1	0.998505	276332	0	0	0	0	0	0	99750	0
604	O89042	DNA polymerase alpha catalytic subunit (Fragment)	1	Pola1	Rattus norvegicus	165 kDa	20	20	1	291851100	312944466	297432727	313677562	304787798	295190147	211120319	210170778	203861101		0.665583	0.987366		0.000174478	0.68436
605	E9PU28	Inosine-5'-monophosphate dehydrogenase 2	1	Impdh2	Rattus norvegicus	56 kDa	20	20	1	2446397000	2296608633	2331926448	2390171739	2307082158	2083968647	1294759140	1241280222	1369538818		0.409731	1.04468		0.000705472	0.576435
606	P04256	Heterogeneous nuclear ribonucleoprotein A1	1	Hnrnpa1	Rattus norvegicus	34 kDa	20	12	1	5973514000	6031352687	5283948960	7000109192	7480969376	5867991257	4357628863	3946412809	3876420856		0.147089	0.852479		0.00857354	0.600866
607	Q5M7V8	Thyroid hormone receptor-associated protein 3	1	Thrap3	Rattus norvegicus	108 kDa	20	20	1	1011116000	861849870	978901292	955716531	903206515	899166032	685932354	609174910	605754660		0.596755	1.03198		0.00421881	0.688316
608	D3Z8L5	Pumilio RNA-binding family member 1	1	Pum1	Rattus norvegicus	126 kDa	20	18	1	213101100	209732133	232191205	224704463	212938374	209223595	147801916	133737044	131834777		0.771312	1.01206		0.00118119	0.638501
609	Q9WUC8	Pleiotropic regulator 1	1	Plrg1	Rattus norvegicus	57 kDa	20	20	1	179450400	193937917	178764139	161342606	162849553	166878793	133141587	147742001	133725896		0.035093	1.1237		0.0293562	0.843397
610	D3ZIE9	Delta-1-pyrroline-5-carboxylate synthase	1	Aldh18a1	Rattus norvegicus	87 kDa	20	20	1	524451800	538777229	538185865	530392735	503205392	515705736	422392965	442865019	456083978		0.148927	1.03379		0.00610155	0.852634
611	A0A0G2K1E5	Symplekin	1	Sympk	Rattus norvegicus	142 kDa	20	20	1	218903600	238156601	218245045	244940000	235773501	227987826	127750877	131965437	128677427		0.246857	0.952499		0.000170628	0.548218
612	Q66HF1	NADH-ubiquinone oxidoreductase 75 kDa subunit, mitochondrial	1	Ndufs1	Rattus norvegicus	79 kDa	20	20	1	616435200	628256313	597684714	609358128	637587669	598654780	1109565936	1214829188	1158453478		0.949491	0.998395		8.06362e-05	1.88648
613	D3ZAI0	U2 snRNP-associated SURP domain-containing	1	U2surp	Rattus norvegicus	118 kDa	20	20	1	278019100	279045533	275828722	277117382	281196058	266697711	228677706	230794590	217622681		0.602894	1.00979		0.00131962	0.820642
614	G3V8T5	RuvB-like helicase	1	Ruvbl2	Rattus norvegicus	51 kDa	20	20	1	2949514000	2986710845	2919260747	3067682172	2819850021	2791873597	1764367445	1709461047	1741034146		0.558881	1.02116		0.00172441	0.601323
615	Q920L2	Succinate dehydrogenase [ubiquinone] flavoprotein subunit, mitochondrial	1	Sdha	Rattus norvegicus	72 kDa	20	20	0.999999	637100300	646459423	693432858	599690289	534262642	591391332	1075619399	1307551208	1345769532		0.0431569	1.14656		0.00234347	2.15366
616	M0R660	Glyceraldehyde-3-phosphate dehydrogenase	1	None	Rattus norvegicus	36 kDa	20	4	0.999999	368366700	368101568	41952327	109153818	1029641664	80195166	17349285	905180683	134134407		0.894206	0.857782		0.747999	0.615972
617	P41542	General vesicular transport factor p115	1	Uso1	Rattus norvegicus	107 kDa	20	20	0.999999	423072900	495271563	502616515	505315176	490153050	504711847	584516257	568966312	590809803		0.409464	0.944465		0.000589739	1.16269
618	D4A206	Treacle ribosome biogenesis factor 1	1	Tcof1	Rattus norvegicus	145 kDa	20	20	0.999999	383338000	342220961	371601128	360815259	326782392	361198981	259580888	200737336	209192815		0.396014	1.04606		0.0177615	0.634921
619	A0A0G2JUZ5	Glycine cleavage system P protein	1	Gldc	Rattus norvegicus	105 kDa	20	20	0.999999	376324500	403431030	383909250	365405599	348173728	370468986	32510981	22636512	18396419		0.0650669	1.07336		0.00338291	0.0659808
620	Q5XIM9	T-complex protein 1 subunit beta	1	Cct2	Rattus norvegicus	57 kDa	20	20	0.999999	4430181000	4366111945	4469040538	4365847643	4233036461	4042872282	3901116219	3760094821	3694040020		0.152615	1.0498		0.021151	0.898449
621	Q5XHY0	RNA helicase	1	Ddx18	Rattus norvegicus	76 kDa	20	19	0.999998	610403300	631165712	634092574	645518190	652181504	604131280	341816389	354380291	368738624		0.651607	0.986662		6.13607e-05	0.560004
622	D4A8M7	Condensin complex subunit 2	1	Ncaph	Rattus norvegicus	82 kDa	20	20	0.999998	221776600	213397053	223704798	215137679	204757770	208633593	193419119	171222968	170902207		0.0823436	1.04828		0.0461148	0.850791
623	D3ZVM4	E3 ubiquitin-protein ligase TRIM71	1	Trim71	Rattus norvegicus	92 kDa	20	20	0.999998	227587900	262785047	235099188	239500518	228929801	238297607	50299296	45889044	47115934		0.638412	1.02476		1.48734e-05	0.202661
624	Q6P685	Eukaryotic translation initiation factor 2 subunit beta	1	Eif2s2	Rattus norvegicus	38 kDa	20	20	0.999998	1668511000	1578873507	1574306702	1691336958	1611304127	1578433884	1148261823	1199844484	1191845840		0.684805	0.987894		0.000440748	0.725411
625	D3ZD72	Non-SMC condensin I complex, subunit G	1	Ncapg	Rattus norvegicus	113 kDa	20	20	0.999998	270888600	301671509	270559309	317606760	328938628	275847267	197297081	183802960	198713287		0.253827	0.915457		0.00546286	0.630002
626	P62738	Actin, aortic smooth muscle	1	Acta2	Rattus norvegicus	42 kDa	20	3	0.999998	17090930	19817388	23165947	27677046	46491584	73669656	451132341	982697480	663180915		0.0879772	0.435807		0.00213653	14.5833
627	P69897	Tubulin beta-5 chain	1	Tubb5	Rattus norvegicus	50 kDa	20	3	0.999998	3207963000	3698833485	3738740366	3437095430	3301601622	3432712373	3341037509	3123194652	3145777284		0.475763	1.04429		0.0989692	0.944535
628	Q6MG08	ATP-binding cassette sub-family F member 1	1	Abcf1	Rattus norvegicus	95 kDa	20	20	0.999998	659119300	684706821	663707492	697477604	712765289	630792155	570926005	610345142	625056134		0.730088	0.984829		0.0648575	0.885599
629	D3Z941	Methionine--tRNA ligase, cytoplasmic	1	Mars	Rattus norvegicus	102 kDa	20	20	0.999998	441706700	481922094	483158627	489884386	534707511	490834114	413531839	455070592	402088909		0.145699	0.928294		0.0225918	0.838021
630	D4AB33	Paternally-expressed 3	1	Peg3	Rattus norvegicus	181 kDa	20	20	0.999997	42441710	36658586	43763193	35774788	29594607	38486514	90769336	119773640	114566161		0.155991	1.18666		0.000633476	3.1267
631	M0RDM1	RCG32111	1	Sall4	Rattus norvegicus	113 kDa	20	19	0.999997	673328600	727836704	732153522	658529875	598039483	636102972	56614330	45422103	30573454		0.0374076	1.12722		0.00374999	0.0679572
632	D3ZKI5	PHD finger protein 3	1	Phf3	Rattus norvegicus	225 kDa	20	20	0.999996	96962380	100112526	102088331	99265471	84619405	94962931	59193820	49895034	48578427		0.264339	1.07502		0.00236347	0.564484
633	A0A0G2K8N9	NIMA-related kinase 9	1	Nek9	Rattus norvegicus	105 kDa	20	20	0.999996	171674200	187218838	162825454	186371926	188925704	171396052	154074303	151164737	157357223		0.406708	0.953604		0.02103	0.846834
634	Q99PV3	Muskelin	1	Mkln1	Rattus norvegicus	85 kDa	20	20	0.999996	95897800	108282800	94938484	82558081	86310004	82132780	82699047	68679322	66223051		0.041115	1.18985		0.159848	0.862978
635	D3ZBL6	Nucleoporin 160	1	Nup160	Rattus norvegicus	138 kDa	20	20	0.999994	258294500	271461577	263044802	271191314	267282070	246458209	195780549	192717115	175144869		0.769665	1.0107		0.00211519	0.717848
636	Q62839	Golgin subfamily A member 2	1	Golga2	Rattus norvegicus	113 kDa	20	20	0.999993	79986920	76812332	75618464	79181125	69321544	76209662	104564520	99934178	102961162		0.48085	1.0356		0.00942172	1.37012
637	P05708	Hexokinase-1	1	Hk1	Rattus norvegicus	102 kDa	20	15	0.999993	141104800	147696995	135983708	143625893	148492463	130831989	360333746	501564275	524801513		0.914497	1.00519		0.00588098	3.23936
638	A0A096MKE9	DNA ligase	1	Lig3	Rattus norvegicus	112 kDa	20	20	0.999993	199771400	214562861	214123659	199293139	208792419	204390048	124971494	115751786	107632368		0.413549	1.02572		0.00311695	0.567813
639	Q9QUL6	Vesicle-fusing ATPase	1	Nsf	Rattus norvegicus	83 kDa	20	20	0.999993	447528500	466617150	446416581	483038248	458355706	457515404	421771001	470605183	486826004		0.295405	0.972696		0.761684	0.984402
640	Q9WVE9	Intersectin-1	1	Itsn1	Rattus norvegicus	194 kDa	20	18	0.999992	84340350	92709453	87648466	108684964	99118383	86569450	78980792	91315551	74890125		0.257247	0.902413		0.110349	0.833555
641	A0A0G2QC02	Ski2-like RNA helicase	1	Skiv2l	Rattus norvegicus	137 kDa	20	20	0.999988	246092800	263595290	263812962	269696570	258246444	249757590	165584719	170011748	174895025		0.873197	0.994568		0.00020012	0.656572
642	Q4KLJ3	Nucleolar GTP-binding protein 2	1	Gnl2	Rattus norvegicus	84 kDa	20	20	0.999982	274522300	293032180	267714874	269937098	250673869	255268504	131536591	123183842	101922232		0.105636	1.0763		0.00595374	0.457264
643	P10860	Glutamate dehydrogenase 1, mitochondrial	1	Glud1	Rattus norvegicus	61 kDa	20	20	0.999978	1031630000	991298466	1027736554	999187009	942498256	1011867785	1187313929	1120538240	1202820228		0.281738	1.0332		0.00500023	1.18863
644	P14659	Heat shock-related 70 kDa protein 2	1	Hspa2	Rattus norvegicus	70 kDa	20	10	0.999978	76610500	70118943	41340844	370788834	127988038	67019475	394889948	69574915	60882784		0.209972	0.411784		0.798135	0.807189
645	Q5PQT2	Myotubularin-related protein 3	1	Mtmr3	Rattus norvegicus	133 kDa	20	19	0.999977	35343330	44000106	42099797	46765474	29461650	38811140	68898706	61118138	60981453		0.68391	1.0698		0.0500299	1.68712
646	D3ZZY2	UTP14A small subunit processome component	1	Utp14a	Rattus norvegicus	91 kDa	20	20	0.999975	304410400	312310164	317779475	315269261	284535312	305787567	188753738	189857476	195842906		0.408062	1.03271		0.00175384	0.63484
647	A0A0G2KAM8	DDB1 and CUL4-associated factor 1	1	Dcaf1	Rattus norvegicus	164 kDa	20	20	0.999974	124139800	128478227	133579338	126795312	118939781	118823956	68947432	74391530	71811590		0.128427	1.05937		6.77673e-05	0.590156
648	Q9WUL0	DNA topoisomerase 1	1	Top1	Rattus norvegicus	91 kDa	20	18	0.999972	1403619000	1467049700	1516773376	1464884924	1377633152	1405079525	1076682852	1003750250	1049580401		0.32913	1.03274		0.000397228	0.736824
649	Q5RKI5	FLII, actin-remodeling protein	1	Flii	Rattus norvegicus	145 kDa	20	20	0.999971	120393900	153956184	134027626	147203117	141207780	150642560	249079996	272127917	261893549		0.392957	0.925745		9.75618e-05	1.78308
650	D3ZTJ7	F-box and leucine-rich repeat protein 11 (Predicted)	1	Kdm2a	Rattus norvegicus	133 kDa	20	20	0.999971	120815300	129406363	117356920	135512287	143521169	124555012	75875100	79508607	78461436		0.147702	0.911542		0.00277754	0.58028
651	P68136	Actin, alpha skeletal muscle	1	Acta1	Rattus norvegicus	42 kDa	20	2	0.999968	2991590	2776970	495336	8617371	12618418	5087193	15502268	69128626	39485970		0.0917044	0.195212		0.0590636	4.24502
652	D3ZHU8	RNA-binding motif protein 19	1	Rbm19	Rattus norvegicus	106 kDa	20	20	0.999967	146653400	147827827	153459323	141122990	145895775	141206695	81245361	103299634	89166762		0.0683376	1.04596		0.0209185	0.636113
653	Q6AYZ1	Tubulin alpha-1C chain	2	Tuba1c	Rattus norvegicus	50 kDa	20	1	0.999966	134769000	101790162	70024600	104418474	96545282	110030690	136434603	121521648	156491252		0.825785	0.953179		0.0411339	1.32744
654	A0A0G2JZQ5	Zinc finger protein 532	1	Zfp532	Rattus norvegicus	147 kDa	20	19	0.999965	44204290	41814058	45859263	49104813	46059109	42958920	18585408	19426154	15536523		0.394189	0.955521		0.000939291	0.386492
655	O08815	STE20-like serine/threonine-protein kinase	1	Slk	Rattus norvegicus	138 kDa	20	19	0.999959	118040000	114765555	124300205	126478040	118289703	120654009	169936221	167333110	173760724		0.492929	0.977094		0.000546877	1.39885
656	A0A0G2K904	RCG56631, isoform CRA_d	1	Sltm	Rattus norvegicus	117 kDa	20	20	0.999956	156364300	163986684	148614443	158752757	149745622	158020336	139241779	115606015	103044627		0.89627	1.00478		0.0838745	0.761487
657	D3Z8E6	Calmodulin-regulated spectrin-associated protein 1	1	Camsap1	Rattus norvegicus	179 kDa	20	20	0.999954	60554640	64932479	59137701	69305467	63134740	63495304	54765468	69421082	63807770		0.223694	0.942393		0.596108	0.955795
658	O54735	cGMP-specific 3',5'-cyclic phosphodiesterase	1	Pde5a	Rattus norvegicus	95 kDa	20	20	0.999953	95673480	111396895	93342514	106056887	114045605	92258695	89384256	76424859	81450104		0.669709	0.962439		0.0442639	0.792965
659	D3Z840	FA complementation group I	1	Fanci	Rattus norvegicus	150 kDa	20	20	0.999953	111223800	117248222	106117339	100833623	121527635	106833397	66536662	51074253	55072159		0.785605	1.01867		0.00369683	0.52288
660	F1M265	Uncharacterized protein	1	None	Rattus norvegicus	108 kDa	20	20	0.999942	183725200	181804487	184131514	203276868	207775740	199178570	544848928	608497092	626340811		0.00827866	0.900863		0.000754936	2.91166
661	Q9JIH7	Serine/threonine-protein kinase WNK1	1	Wnk1	Rattus norvegicus	225 kDa	20	16	0.999932	183067600	191800392	207464716	205086025	161425726	184915012	295789628	300946627	310234631		0.512487	1.05968		0.0155697	1.65232
662	Q9Z2Q4	Methionine synthase	1	Mtr	Rattus norvegicus	139 kDa	20	20	0.99992	100858800	110656021	105121888	107225875	91375757	102380708	138974260	133471585	138998011		0.406018	1.0536		0.0162289	1.36981
663	D4A1R0	DEAH-box helicase 37	1	Dhx37	Rattus norvegicus	129 kDa	20	20	0.999913	167314500	185127679	182276540	179389556	183215288	167793775	109523758	111939466	101719100		0.858556	1.00786		0.00023764	0.609238
664	A0A0G2K3R1	Mitogen-activated protein kinase kinase kinase 4	1	Map3k4	Rattus norvegicus	180 kDa	20	20	0.999908	121785400	126135108	126427034	123330582	115439221	122274564	94728771	28101723	23210965		0.220319	1.03714		0.127063	0.328638
665	D4A022	GTPase-activating protein and VPS9 domains 1	1	Gapvd1	Rattus norvegicus	165 kDa	20	20	0.999905	137544400	135219051	121981614	153464857	169420909	130167217	134921973	145170743	130907898		0.21998	0.875184		0.355513	0.911626
666	Q63355	Unconventional myosin-Ic	1	Myo1c	Rattus norvegicus	120 kDa	20	20	0.999856	69856270	73943575	61544924	80620785	73597329	77630581	216394655	236984602	268995005		0.136131	0.883728		0.000889017	3.10544
667	Q9JJS5	SH3 domain-binding protein 4	1	Sh3bp4	Rattus norvegicus	108 kDa	20	20	0.999834	88288620	94882742	96036688	93873780	90516585	86429267	93372939	92618411	91504013		0.440733	1.03086		0.408534	1.0252
668	O88664	Serine/threonine-protein kinase TAO1	1	Taok1	Rattus norvegicus	116 kDa	20	16	0.999833	22355770	26343822	33709474	29371725	24030055	21583167	47703911	45376498	43902821		0.589181	1.0923		0.0160243	1.84088
669	D3ZRG0	DNA topoisomerase II-binding protein 1	1	Topbp1	Rattus norvegicus	147 kDa	20	20	0.999786	48104600	55233355	54781228	57436982	52828377	52217084	27885456	24637706	27083566		0.631151	0.972112		0.000158694	0.489707
670	Q3KRE8	Tubulin beta-2B chain	1	Tubb2b	Rattus norvegicus	50 kDa	20	2	0.999782	218744100	239853376	234196927	266797839	210633996	225219197	78450308	53008998	54763792		0.905552	0.990184		0.0021734	0.262044
671	O88658	Kinesin-like protein KIF1B	1	Kif1b	Rattus norvegicus	204 kDa	20	10	0.99977	44679010	37690516	47398446	53188386	39625304	46225919	65737535	66708581	66297922		0.5774	0.935711		0.0500115	1.4397
672	M0RDY6	Uncharacterized protein	1	None	Rattus norvegicus	172 kDa	20	20	0.999753	11603560	17800164	13954859	21761770	13774653	10393785	45218574	55305820	53590862		0.923028	0.974385		0.0213147	3.50382
673	Q62717	Calcium-dependent secretion activator 1	1	Cadps	Rattus norvegicus	146 kDa	20	20	0.999752	3401437	4274471	2165114	4133767	1866241	3140021	51801069	68534691	60001955		0.79056	1.09126		0.00281074	20.6407
674	P85834	Elongation factor Tu, mitochondrial	1	Tufm	Rattus norvegicus	50 kDa	19	19	1	1054083000	1076341205	1072594783	1066109693	1020641816	1003699822	1142466996	1241557989	1259420244		0.17331	1.03672		0.0157532	1.17824
675	Q4KLK7	NOP56 ribonucleoprotein	1	Nop56	Rattus norvegicus	65 kDa	19	19	1	828248100	874253052	809526024	862566366	886116697	813245425	533777518	544289482	515329916		0.59727	0.980636		0.000275562	0.62219
676	D3ZMS1	Splicing factor 3b, subunit 2	1	Sf3b2	Rattus norvegicus	98 kDa	19	19	1	1470588000	1403724570	1593550800	1549821001	1282885631	1363563848	1199174887	930070806	1028313558		0.397271	1.06659		0.0400092	0.750688
677	P04764	Alpha-enolase	2	Eno1	Rattus norvegicus	47 kDa	19	16	1	5309280000	4940658577	4233285364	4800889900	7057706188	4254837542	3430722623	4783505734	4468829193		0.64069	0.916663		0.295429	0.798275
678	P30835	ATP-dependent 6-phosphofructokinase, liver type	1	Pfkl	Rattus norvegicus	85 kDa	19	15	1	1082278000	1222081647	1185988476	1165439324	1316443370	1275358890	956837743	915461313	969349333		0.226779	0.928962		0.00732032	0.757085
679	Q63270	Cytoplasmic aconitate hydratase	1	Aco1	Rattus norvegicus	98 kDa	19	19	1	325955900	324700047	301938548	341887135	356704326	324087034	390960658	394057633	332861890		0.131009	0.931613		0.254743	1.09069
680	F1MA31	Lysine-specific histone demethylase	1	Kdm1a	Rattus norvegicus	95 kDa	19	19	1	380169300	415713893	398708638	436698879	434996912	392328155	308892031	280509799	292796988		0.274001	0.94559		0.00161559	0.698235
681	O08837	Cell division cycle 5-like protein	1	Cdc5l	Rattus norvegicus	92 kDa	19	19	1	583738300	574021865	594349862	610764784	556257325	591644647	429515571	443935097	451154278		0.92369	0.996918		0.00267061	0.753594
682	O35987	NSFL1 cofactor p47	1	Nsfl1c	Rattus norvegicus	41 kDa	19	19	1	1430950000	1246627065	1395530584	1406932232	1230277860	1272717539	1171782922	1201349616	1290231940		0.524455	1.04159		0.270571	0.937689
683	Q5U301	A-kinase anchor protein 2	1	Akap2	Rattus norvegicus	96 kDa	19	19	1	198822200	184093601	194666990	223649019	205289474	226845694	816406912	868351463	825960629		0.0349237	0.881137		1.99563e-05	3.83089
684	P02773	Alpha-fetoprotein	1	Afp	Rattus norvegicus	68 kDa	19	19	1	348240000	316779036	294532662	414818828	305208374	313609352	2906037560	4483573406	4114567606		0.585497	0.935351		0.000216182	11.0527
685	D3ZWZ6	Insulin-like growth factor 2 mRNA-binding protein 2	1	Igf2bp2	Rattus norvegicus	65 kDa	19	18	1	818436200	824845199	915868319	920254220	903106694	865469214	787492501	730627116	773539814		0.303494	0.950818		0.00600275	0.852136
686	Q7TPB1	T-complex protein 1 subunit delta	1	Cct4	Rattus norvegicus	58 kDa	19	18	1	3786505000	3781212854	4056490808	3632869880	3707812977	3625331383	3311332485	3301103998	3475070995		0.120034	1.0595		0.0235391	0.91968
687	Q7TMD5	Zinc finger CCCH domain-containing protein 14	1	Zc3h14	Rattus norvegicus	83 kDa	19	19	1	141143900	136180974	148558001	124386694	93892058	117685018	106518083	96349332	88092265		0.0952029	1.276		0.254655	0.869684
688	D3Z8R4	RNA-binding motif protein 25-like 1	1	Rbm25l1	Rattus norvegicus	97 kDa	19	19	1	709261300	729387101	705054640	767620773	691904510	724999666	571021328	549079370	573149493		0.617187	0.982093		0.00578789	0.775667
689	A0A0G2JWD6	AP-3 complex subunit beta	1	Ap3b1	Rattus norvegicus	122 kDa	19	16	0.999999	281705100	288336148	294445359	286035894	278540537	292309407	286762220	258912110	271361697		0.664004	1.0089		0.240218	0.952848
690	A0A096MIV5	ATP-binding cassette subfamily F member 2	1	Abcf2	Rattus norvegicus	72 kDa	19	19	0.999999	622999900	673779904	643277400	647457383	650459537	615858237	415164155	411790304	402816231		0.665776	1.01352		0.000196884	0.642732
691	Q63598	Plastin-3	1	Pls3	Rattus norvegicus	71 kDa	19	14	0.999999	587778500	687172595	547428047	688357365	672510313	677325954	92766054	84734295	63473977		0.224088	0.890086		0.00274397	0.116746
692	P35565	Calnexin	1	Canx	Rattus norvegicus	67 kDa	19	19	0.999999	1504952000	1428237640	1347663466	1556245571	1427670295	1365437096	1138057662	1258170900	1135539125		0.773426	0.984711		0.015799	0.812287
693	Q32PX7	Far upstream element-binding protein 1	1	Fubp1	Rattus norvegicus	67 kDa	19	18	0.999999	2778921000	2613945953	2707708653	2493855282	2315665052	2584383022	1992782835	1695192212	1822435660		0.0853041	1.09637		0.00898959	0.744405
694	D4ACW1	NOP2 nucleolar protein	1	Nop2	Rattus norvegicus	85 kDa	19	19	0.999999	966173200	1022092560	1004106117	955267507	914746957	921833927	704130037	664859272	701471109		0.0334726	1.07172		0.000343724	0.741489
695	P47860	ATP-dependent 6-phosphofructokinase, platelet type	1	Pfkp	Rattus norvegicus	86 kDa	19	17	0.999999	234918600	245447981	233935325	245621258	271264423	231032386	1262415589	1499992476	1454324337		0.450917	0.95693		1.89898e-05	5.63474
696	F1M062	La ribonucleoprotein 1, translational regulator	1	Larp1	Rattus norvegicus	107 kDa	19	19	0.999999	596648700	578543394	587654678	579831037	541676652	564477409	514973483	466090238	484623346		0.137729	1.04591		0.0205921	0.868941
697	Q5BJY9	Keratin, type I cytoskeletal 18	1	Krt18	Rattus norvegicus	48 kDa	19	18	0.999999	2442527000	2391576110	2636600812	2424984920	2056779837	2644994828	667742832	257354473	258952394		0.568338	1.05297		0.0220745	0.149974
698	P50475	Alanine--tRNA ligase, cytoplasmic	1	Aars1	Rattus norvegicus	107 kDa	19	19	0.999998	946041500	981812232	948031757	973177939	921413806	916110410	852639778	849517211	832887152		0.375646	1.02342		0.0222382	0.902214
699	F1LN42	Tensin 1	1	Tns1	Rattus norvegicus	204 kDa	19	17	0.999998	8945298	13433297	13159605	11337436	10773847	12439980	57925446	57171981	62883663		0.93112	1.01338		1.51939e-05	5.15578
700	Q5M7W5	Microtubule-associated protein 4	1	Map4	Rattus norvegicus	110 kDa	19	19	0.999998	751077500	714385337	799862252	820901423	682581257	748661127	1220569316	1166433483	1259835226		0.910219	1.00763		0.00534626	1.62306
701	D4A2Z8	ATP-dependent DNA/RNA helicase DHX36	1	Dhx36	Rattus norvegicus	114 kDa	19	19	0.999998	120911100	120267876	113641287	122891568	130989224	100697534	93487422	96789140	91138545		0.943694	1.00645		0.098315	0.798304
702	P0CE43	Growth factor receptor-bound protein 10	1	Grb10	Rattus norvegicus	68 kDa	19	19	0.999997	634910400	688905582	655089218	690526789	763067357	643152397	1042622188	1140970439	1081621590		0.386892	0.945595		0.00401236	1.56005
703	A0A0G2K896	Similar to RIKEN cDNA 1300017J02	1	RGD1310507	Rattus norvegicus	77 kDa	19	19	0.999997	74448220	74331606	79143219	62456355	73265718	69321592	60221923	69754277	80633536		0.134486	1.11352		0.834514	1.02211
704	Q4G017	Nischarin	1	Nisch	Rattus norvegicus	167 kDa	19	19	0.999996	198114800	210529886	194970315	223447292	204858563	185967649	172464051	181095416	176596891		0.810936	0.984867		0.103684	0.865315
705	M0RCL1	BEN domain-containing 3	1	Bend3	Rattus norvegicus	94 kDa	19	19	0.999995	77491840	80782416	83328142	70515687	68735768	60609189	29712486	29455823	19171089		0.0382499	1.21093		0.0150879	0.385109
706	A0A0G2JU05	LLGL scribble cell polarity complex component 2	1	Llgl2	Rattus norvegicus	120 kDa	19	19	0.999995	55965090	58808202	54284934	50940511	43096986	52013891	106495163	122761773	114306950		0.115147	1.16092		0.000554817	2.35656
707	Q80Z32	Origin recognition complex subunit 1	1	Orc1	Rattus norvegicus	96 kDa	19	19	0.999995	102004700	97743259	102494186	90944428	82874249	87813661	28362626	63083109	30158665		0.016855	1.1558		0.0813111	0.433616
708	D3ZVQ0	Ubiquitin carboxyl-terminal hydrolase	1	Usp5	Rattus norvegicus	96 kDa	19	19	0.999994	871523300	824370753	876213315	850797744	861401654	822169605	892608805	794435015	874048555		0.578651	1.0147		0.824798	1.00946
709	F1M775	Protein diaphanous homolog 1	1	Diaph1	Rattus norvegicus	140 kDa	19	19	0.999994	176547500	172547658	187280493	178022368	153355279	168960653	106282804	108398520	105880298		0.248097	1.07342		0.00818898	0.641871
710	F1LRS8	CD2-associated protein	1	Cd2ap	Rattus norvegicus	70 kDa	19	19	0.999993	250749700	229368018	257167114	264114182	234934205	212301238	74878100	65537208	58124798		0.627866	1.03936		0.000214783	0.278722
711	O54889	DNA-directed RNA polymerase I subunit RPA1	1	Polr1a	Rattus norvegicus	194 kDa	19	19	0.999993	135062000	149775843	144808564	133019489	130373334	127647113	96052920	98172902	102178146		0.0767591	1.09787		0.000492334	0.757848
712	P07153	Dolichyl-diphosphooligosaccharide--protein glycosyltransferase subunit 1	1	Rpn1	Rattus norvegicus	68 kDa	19	19	0.999992	2269461000	2238138493	2272593271	2223938491	2238424304	2200460356	2325965881	2332703242	2501275509		0.0665518	1.01762		0.0893182	1.07403
713	Q8CGS5	Zinc phosphodiesterase ELAC protein 2	1	Elac2	Rattus norvegicus	92 kDa	19	19	0.999991	168378600	182427557	154014607	174279358	179213854	170225361	150183687	158186580	140384226		0.515	0.961832		0.0311028	0.856031
714	Q66H80	Coatomer subunit delta	1	Arcn1	Rattus norvegicus	57 kDa	19	19	0.999989	780221000	781052619	827337448	804467718	795080157	775357746	845097917	819782775	845820286		0.819897	1.00551		0.0206452	1.05719
715	Q99PK0	Pre-mRNA-splicing factor SYF1	1	Xab2	Rattus norvegicus	100 kDa	19	19	0.999989	189038500	183160074	189496147	193305867	181019742	170682054	130475149	134648818	135098812		0.480106	1.03183		0.00856959	0.735204
716	B1WC01	Kinesin-like protein	1	Kif20a	Rattus norvegicus	100 kDa	19	19	0.999988	92905800	117395318	113556522	98201542	99105486	94658883	60514089	50623425	39167946		0.308369	1.10368		0.0315116	0.506898
717	P28494	Alpha-mannosidase 2	1	Man2a1	Rattus norvegicus	131 kDa	19	18	0.999987	121994700	108613835	97844570	101723472	133410208	109741632	222107759	265004791	261511954		0.677693	0.954833		0.00216755	2.17825
718	Q9JJ31	Cullin-5	1	Cul5	Rattus norvegicus	91 kDa	19	19	0.999985	290955900	301272992	281550585	293347930	272227481	275438647	306605819	316916385	326011383		0.276354	1.03913		0.0161842	1.12929
719	Q5XHY5	Threonine--tRNA ligase 1, cytoplasmic	1	Tars1	Rattus norvegicus	81 kDa	19	18	0.999985	1148316000	1131674427	1037997636	1028036084	1064483834	1040509318	693527909	699138349	684327181		0.208403	1.0581		2.41841e-05	0.662978
720	Q6AXM7	HBS1-like protein	1	Hbs1l	Rattus norvegicus	75 kDa	19	19	0.999985	110666700	110646766	109922203	110853149	112404643	107633075	120456430	122031338	118427753		0.934364	1.0012		0.00713641	1.09083
721	D4ACM1	Elongator complex protein 3	1	Elp3	Rattus norvegicus	62 kDa	19	19	0.999983	230987400	219325657	208772222	221139823	258944843	200124684	172320948	197783867	188904242		0.764828	0.973625		0.107313	0.825148
722	A0A0G2JY58	Pogo transposable element-derived with ZNF domain	1	Pogz	Rattus norvegicus	155 kDa	19	19	0.999983	101360300	107073321	99941402	113523460	113161786	97323294	77396103	64696434	75044777		0.459485	0.953742		0.00606666	0.669843
723	Q9Z1I6	Rho guanine nucleotide exchange factor 1	1	Arhgef1	Rattus norvegicus	103 kDa	19	19	0.999981	112460200	142073096	159812403	165102299	163031971	150415145	107947158	134886726	116080389		0.272236	0.857566		0.0315384	0.747379
724	B1H269	RNA helicase	1	Ddx27	Rattus norvegicus	86 kDa	19	19	0.99998	409743100	430268528	415560548	431081408	431724264	394321585	225277068	216378065	222640123		0.987643	0.999439		0.000632339	0.528817
725	Q641Z6	EH domain-containing protein 1	1	Ehd1	Rattus norvegicus	61 kDa	19	11	0.999977	435140900	425374989	436669670	423331884	385583963	407854825	356507940	374748242	367471192		0.130502	1.0668		0.0445554	0.90346
726	A8C4G9	Spikar	1	Zmynd8	Rattus norvegicus	134 kDa	19	19	0.999975	131322600	143098817	132905485	116254117	132948467	132293247	82439582	76232771	80700571		0.278117	1.06896		0.00243674	0.628311
727	D4ADZ9	Pseudouridine synthase 7	1	Pus7	Rattus norvegicus	75 kDa	19	19	0.999973	171713000	174353789	168090806	178690089	192708061	164636306	103246983	104058116	95912669		0.476815	0.961062		0.0012826	0.566458
728	D3ZKC9	Vir-like m6A methyltransferase-associated	1	Virma	Rattus norvegicus	202 kDa	19	19	0.999971	82627160	87329463	86459356	94296587	86566819	82067606	57200022	59619509	54613623		0.630242	0.976545		0.00186466	0.652662
729	Q68FT7	Phenylalanyl-tRNA synthetase beta subunit	1	Farsb	Rattus norvegicus	66 kDa	19	19	0.99997	1076689000	1045615402	1074978343	1055001355	997763226	981831960	783965790	796484050	814603818		0.122278	1.05402		0.00242924	0.789528
730	D4A997	HIV TAT specific factor 1 (Predicted)	1	Htatsf1	Rattus norvegicus	89 kDa	19	19	0.999969	345914000	308361115	345771989	342757536	313661500	318059025	242894416	223410974	220737664		0.623544	1.02554		0.00105201	0.704932
731	D3ZJD2	ATPase family, AAA domain-containing 2	1	Atad2	Rattus norvegicus	156 kDa	19	16	0.999967	48416540	51489334	49916553	51327167	58953159	50048099	58669071	63938844	60836609		0.327583	0.936637		0.0976225	1.14648
732	G3V953	RB-binding protein 6, ubiquitin ligase	1	Rbbp6	Rattus norvegicus	200 kDa	19	19	0.999963	90836230	102933416	93995983	104617532	89959615	95135709	73341249	77305084	77354740		0.919854	0.993825		0.0208694	0.788284
733	A0A0G2JY22	Disco-interacting protein 2 homolog B	1	Dip2b	Rattus norvegicus	171 kDa	19	18	0.999953	125340400	117178223	130109066	114002895	111782922	91875353	105207228	111040361	97206285		0.126653	1.17738		0.905206	0.989867
734	P10686	1-phosphatidylinositol 4,5-bisphosphate phosphodiesterase gamma-1	1	Plcg1	Rattus norvegicus	149 kDa	19	19	0.999947	359712000	379717241	386875502	392668600	346782674	368059131	151309822	146330699	302204157		0.700313	1.0178		0.101673	0.511093
735	D4ABT8	Heterogeneous nuclear ribonucleoprotein U-like 2	1	Hnrnpul2	Rattus norvegicus	85 kDa	19	19	0.999946	584269200	578949999	538136225	586216996	579344392	556938474	618522637	645755044	593763512		0.699291	0.987298		0.0693154	1.07831
736	D3ZHB7	HECT-type E3 ubiquitin transferase	1	Ube3c	Rattus norvegicus	107 kDa	19	19	0.999931	123252700	138113804	133629486	136152361	131848839	131429530	119939131	125650091	125770955		0.759987	0.987902		0.0231095	0.929615
737	P45953	Very long-chain specific acyl-CoA dehydrogenase, mitochondrial	1	Acadvl	Rattus norvegicus	71 kDa	19	19	0.999925	48359110	40718015	37439003	41249258	47020392	42168271	113037033	130200378	117102171		0.712225	0.965977		6.63621e-05	2.76209
738	G3V7I7	Leucine-rich repeat-containing 40	1	Lrrc40	Rattus norvegicus	68 kDa	19	19	0.999918	368034400	363665763	350505609	375030633	407127063	356774232	391597287	454755903	443132495		0.325962	0.951404		0.111163	1.1315
739	Q9WVR3	Phosphatidylinositol 3,4,5-trisphosphate 5-phosphatase 2	1	Inppl1	Rattus norvegicus	139 kDa	19	19	0.999917	116623900	122311770	121644485	131502246	117925752	124823405	217180181	227805666	222659161		0.37594	0.964207		0.000751727	1.78537
740	D3Z9L5	WD repeat domain 11	1	Wdr11	Rattus norvegicus	136 kDa	19	19	0.999915	104741000	104502324	99593603	109667669	104325186	107900225	106474478	100746012	104343431		0.134136	0.959389		0.209859	0.967868
741	F1M9W9	Similar to TRS85 homolog (Predicted)	1	Trappc8	Rattus norvegicus	160 kDa	19	19	0.999905	322419900	318262760	344877951	323014972	289611022	318769476	284789888	273861021	269844006		0.256438	1.05873		0.0592393	0.890331
742	F1M0U5	NBAS subunit of NRZ tethering complex	1	Nbas	Rattus norvegicus	266 kDa	19	19	0.9999	32108880	34855150	32479768	36911133	35344590	31878908	30728290	41545242	40058405		0.434906	0.956108		0.559861	1.07133
743	P42676	Neurolysin, mitochondrial	1	Nln	Rattus norvegicus	80 kDa	19	18	0.999888	195853400	201420244	202360467	179926478	169081162	179141914	138984313	118060070	119119440		0.011199	1.13568		0.0141316	0.710484
744	M0R9Q1	RCG48334, isoform CRA_e	1	Rbm14	Rattus norvegicus	69 kDa	19	19	0.999888	1207450000	1249724446	1365765527	1320204825	1200326068	1242073263	1034600992	974773348	1060187265		0.757187	1.01545		0.00572954	0.815937
745	Q68FU8	SURP and G-patch domain-containing protein 1	1	Sugp1	Rattus norvegicus	73 kDa	19	19	0.999838	102687900	99004765	98912725	104791517	90860307	96628276	63090976	62326625	58215617		0.553207	1.03009		0.00161176	0.628963
746	P50904	Ras GTPase-activating protein 1	1	Rasa1	Rattus norvegicus	115 kDa	19	19	0.99982	86341990	93400725	84762572	94737841	93297633	86464195	102463585	133153622	120035586		0.416138	0.963494		0.0651869	1.28924
747	F1M2K6	Plakophilin 4	1	Pkp4	Rattus norvegicus	131 kDa	19	19	0.999819	52992110	62987662	63649623	61405419	56695538	52483321	67428369	61328269	66662810		0.540484	1.05155		0.0746328	1.14693
748	F1LVG9	ALMS1, centrosome and basal body-associated protein	1	Alms1	Rattus norvegicus	360 kDa	19	19	0.999809	8052346	12061598	12170529	9025141	8596170	8656726	4355060	4689072	2365638		0.300138	1.20737		0.0553235	0.415883
749	Q5EB59	Mediator of RNA polymerase II transcription subunit 23	1	Med23	Rattus norvegicus	156 kDa	19	19	0.999804	73451500	82422321	63691224	77097911	88726155	71174129	43311844	46744892	41762106		0.475142	0.925201		0.00403803	0.557916
750	F1LZ38	Teneurin transmembrane protein 4	1	Tenm4	Rattus norvegicus	311 kDa	19	19	0.999765	43129290	45926844	38490023	51358904	53363421	48018383	25402212	24330582	26016933		0.0508113	0.833631		0.000141511	0.496216
751	D4A510	SWI/SNF-related, matrix-associated, actin-dependent regulator of chromatin, subfamily c, member 2	1	Smarcc2	Rattus norvegicus	125 kDa	19	11	0.999742	7247616	9869961	10602770	15498906	18154818	9609797	50662055	65822845	65928301		0.146297	0.654598		0.00752749	4.3322
752	Q6P9T8	Tubulin beta-4B chain	1	Tubb4b	Rattus norvegicus	50 kDa	19	1	0.999689	1040572000	1128334432	1253536204	1116174436	1091776660	1129738709	1123958390	1006281649	1037119225		0.721779	1.02251		0.242734	0.948021
753	P85108	Tubulin beta-2A chain	1	Tubb2a	Rattus norvegicus	50 kDa	19	1	0.999448	28793210	29262611	30003038	29468442	26142501	27023630	26794210	21875376	27112041		0.204523	1.06686		0.33389	0.913911
754	D4AC16	TBC1 domain family member 1	1	Tbc1d1	Rattus norvegicus	142 kDa	19	19	0.999443	22164660	25968138	28279698	29787297	38687308	26529207	12530252	16600243	13639549		0.200134	0.810497		0.00593745	0.452742
755	F1M3H3	Fraser extracellular matrix complex subunit 1	1	Fras1	Rattus norvegicus	425 kDa	19	19	0.999184	9558875	13843091	9784220	8693196	9549221	9204299	30938071	18123961	18230841		0.27757	1.19218		0.0368842	2.37395
756	D3ZAS8	Spliceosome-associated factor 3, U4/U6 recycling protein	1	Sart3	Rattus norvegicus	109 kDa	18	18	1	249589500	250993344	247564454	261544068	255331123	257940543	231954400	251543737	249670354		0.0197201	0.965613		0.156087	0.945668
757	Q6AXS5	Plasminogen activator inhibitor 1 RNA-binding protein	1	Serbp1	Rattus norvegicus	45 kDa	18	17	1	954907700	1180491199	1917948410	844460023	1587801872	892426952	681123279	589226657	651507763		0.532161	1.21797		0.123042	0.602319
758	P61980	Heterogeneous nuclear ribonucleoprotein K	1	Hnrnpk	Rattus norvegicus	51 kDa	18	18	1	8689626000	9281135134	10128801142	10112963557	9441386879	9371170387	7386816256	7657722375	7512647645		0.58948	0.970101		0.00379586	0.780214
759	A0A0G2K8K0	Splicing factor proline and glutamine-rich	1	Sfpq	Rattus norvegicus	75 kDa	18	18	1	2788984000	2935673700	3117092146	3006123942	2830726163	2762594343	2348378585	2092763928	2190236575		0.540707	1.02776		0.00436476	0.77076
760	P63039	60 kDa heat shock protein, mitochondrial	1	Hspd1	Rattus norvegicus	61 kDa	18	18	1	4547423000	4788134808	3992526541	4216368422	4750590462	3770992363	4185942415	3900235847	3418990533		0.615412	1.04796		0.322485	0.904094
761	O08629	Transcription intermediary factor 1-beta	1	Trim28	Rattus norvegicus	89 kDa	18	18	1	2854419000	2989978955	2959225979	3015472411	2911042831	2738790260	1813520229	1635578586	1631302686		0.63807	1.01656		0.000361885	0.586033
762	G3V8A5	Vacuolar protein sorting-associated protein 35	1	Vps35	Rattus norvegicus	92 kDa	18	18	1	466380400	498281333	488124918	496027434	459498531	458121638	547083694	557364373	559576642		0.447358	1.028		0.0187228	1.17786
763	D3ZVW3	Zinc finger CCCH-type-containing 4	1	Zc3h4	Rattus norvegicus	127 kDa	18	18	1	130310000	115985278	111988530	125646154	105435680	104863116	98430824	85952515	76748340		0.43245	1.06807		0.0551556	0.776067
764	Q641Y8	ATP-dependent RNA helicase DDX1	1	Ddx1	Rattus norvegicus	82 kDa	18	18	1	973298300	992525018	984558085	979538635	896067060	882833032	742284973	824855172	832252815		0.166522	1.07069		0.0472107	0.869603
765	Q68FQ0	T-complex protein 1 subunit epsilon	1	Cct5	Rattus norvegicus	60 kDa	18	18	1	2852408000	2965764212	2961481630	2923440611	2741291274	2773937604	2499051423	2502000702	2479368949		0.177619	1.04065		0.0240719	0.886786
766	D4A3X0	Centrosomal protein 192	1	Cep192	Rattus norvegicus	261 kDa	18	18	1	186560500	178897244	172887060	158426524	178188871	166326043	113804016	118970714	114988703		0.177748	1.07112		0.00375293	0.692141
767	D4AC23	T-complex protein 1 subunit eta	1	Cct7	Rattus norvegicus	60 kDa	18	18	1	3732096000	3664450491	3610161123	3651008160	3488333459	3558760130	3259661806	3206418418	3183448455		0.16212	1.02893		0.00595114	0.902099
768	P47942	Dihydropyrimidinase-related protein 2	1	Dpysl2	Rattus norvegicus	62 kDa	18	15	1	1126102000	1224455677	1188452232	1303637652	1356437396	1193781255	1159051285	1369695218	1200574664		0.145664	0.919053		0.621418	0.966521
769	P14480	Fibrinogen beta chain	1	Fgb	Rattus norvegicus	54 kDa	18	18	1	1040135000	951612993	1105877317	1334091201	1083184932	1412388916	1105543216	744005179	952308046		0.106185	0.812465		0.0939875	0.726712
770	D3ZD73	RNA helicase	1	Ddx6	Rattus norvegicus	54 kDa	18	18	1	920426800	1042362568	927923466	912500882	916426257	930062203	906300057	866146156	860655465		0.378895	1.04607		0.0888362	0.954149
771	B5DF57	Protein-glutamine gamma-glutamyltransferase	1	Epb42	Rattus norvegicus	77 kDa	18	18	1	331453000	184733385	198383841	144467980	210226935	165743758	373377252	256115816	386920972		0.257336	1.3413		0.0190599	1.94433
772	D3ZY39	Ribosomal RNA-processing 1B	1	Rrp1b	Rattus norvegicus	81 kDa	18	18	0.999999	316202800	307688084	352230035	338749878	312890312	316592978	239034904	228295935	228220715		0.892733	1.00703		0.000875427	0.718644
773	Q9R085	Ubiquitin carboxyl-terminal hydrolase 15	1	Usp15	Rattus norvegicus	109 kDa	18	16	0.999999	306428400	284127502	300633174	273469706	270476892	261375274	347923204	311554253	308650720		0.0270726	1.10626		0.0303354	1.20059
774	P38652	Phosphoglucomutase-1	1	Pgm1	Rattus norvegicus	61 kDa	18	18	0.999999	285576700	280438680	283277651	287687559	287037390	294268601	1698556810	2057843279	2046562985		0.0838822	0.977365		0.000944365	6.65229
775	G3V9R2	Complement factor H	1	Cfh	Rattus norvegicus	140 kDa	18	18	0.999998	126886000	153900383	136143492	77069301	116198131	90230053	134591418	111734528	157438481		0.0614936	1.48733		0.084561	1.43096
776	D3ZQI6	Exportin 4	1	Xpo4	Rattus norvegicus	130 kDa	18	18	0.999998	216517500	227004951	220725247	219948527	211226477	202705810	183114787	186532071	186026410		0.176022	1.04829		0.0253227	0.877079
777	B2RYP4	Sorting nexin-2	1	Snx2	Rattus norvegicus	59 kDa	18	17	0.999997	571511200	570564696	608107611	580120185	553188914	559413166	532982175	466955943	485536222		0.270499	1.0337		0.0642925	0.876386
778	Q5U2U0	ATP-dependent Clp protease ATP-binding subunit clpX-like, mitochondrial	1	Clpx	Rattus norvegicus	69 kDa	18	18	0.999997	171092300	169514974	173177696	179312716	148586101	175643588	215328599	231845586	228089516		0.730942	1.02385		0.0263239	1.34502
779	P25977	Nucleolar transcription factor 1	1	Ubtf	Rattus norvegicus	89 kDa	18	18	0.999997	408578700	423944461	422581796	390338823	403768816	397154518	252313169	242468681	215960823		0.0286675	1.05355		0.00617888	0.595404
780	F1LQM9	Exportin 7	1	Xpo7	Rattus norvegicus	124 kDa	18	18	0.999997	329104600	340731037	336704818	337347607	316182836	323218528	370625188	305847396	359172525		0.253145	1.03077		0.454523	1.057
781	Q4V8C8	Parafibromin	1	Cdc73	Rattus norvegicus	61 kDa	18	18	0.999996	340533500	341607595	357720750	320812943	320785232	325109869	308456810	270896712	270563740		0.0366463	1.07542		0.0937195	0.87752
782	Q6IMF3	Keratin, type II cytoskeletal 1	1	Krt1	Rattus norvegicus	65 kDa	18	15	0.999996	2084089000	1898088844	1880139346	1395161321	1826356157	1304356091	3357814809	1147193082	3305288604		0.109663	1.30799		0.334539	1.5647
783	D3Z9Z9	SWI/SNF-related matrix-associated actin-dependent regulator of chromatin subfamily A containing DEAD/H box 1	1	Smarcad1	Rattus norvegicus	117 kDa	18	18	0.999996	142233200	150497936	132344516	135996394	154587678	132246770	105358775	107015752	98750285		0.923258	1.00628		0.0111581	0.737095
784	E9PTX9	Solute carrier family 12 member 2	1	Slc12a2	Rattus norvegicus	130 kDa	18	18	0.999996	112220400	114923254	114717949	128408461	130400807	118240961	107575056	66180983	66477228		0.0776247	0.907451		0.0929458	0.62062
785	Q4KLH7	RAD21 cohesin complex component	1	Rad21	Rattus norvegicus	72 kDa	18	18	0.999996	249992100	258456801	248315255	280933323	272781005	263644193	188776919	211907721	207311050		0.0315203	0.926035		0.00502933	0.74318
786	Q9Z1X1	Extended synaptotagmin-1	1	Esyt1	Rattus norvegicus	121 kDa	18	18	0.999995	77652390	74304029	82093290	70769085	75481953	77379121	164821426	166448096	191593069		0.31199	1.04646		0.000506407	2.33411
787	Q9WVJ6	Protein-glutamine gamma-glutamyltransferase 2	1	Tgm2	Rattus norvegicus	77 kDa	18	18	0.999995	237192600	138107424	155712944	142969517	182008683	164428582	2395119913	2771009505	3032525102		0.766231	1.06034		8.7573e-06	16.7554
788	D3ZUT9	Integrator complex subunit 3	1	Ints3	Rattus norvegicus	118 kDa	18	18	0.999995	116820000	126069422	119443346	125009035	136376943	116870971	88087025	93090140	83685348		0.468544	0.959327		0.00422727	0.700959
789	G3V817	X-ray repair cross-complementing protein 5	1	Xrcc5	Rattus norvegicus	83 kDa	18	18	0.999994	191637000	214304791	192551124	204352810	221179489	196437703	160941572	136031326	140658903		0.487185	0.962135		0.00690478	0.7026
790	O70199	UDP-glucose 6-dehydrogenase	1	Ugdh	Rattus norvegicus	55 kDa	18	18	0.999994	1257131000	1244920675	1220989650	1336835872	1381356587	1254055131	821978097	753470576	755869984		0.143547	0.937946		0.000187534	0.586892
791	F1LSK5	HEAT repeat-containing 5A	1	Heatr5a	Rattus norvegicus	220 kDa	18	18	0.999993	25158890	35440597	40017430	38506093	29412914	37510971	39785667	39357120	27688048		0.743069	0.943493		0.96564	1.00679
792	B1WC75	DLG-associated protein 5	1	Dlgap5	Rattus norvegicus	91 kDa	18	18	0.999993	133366500	138968976	141159119	136336642	122031690	128313748	146311283	147503415	149003511		0.157131	1.07013		0.0475697	1.14632
793	A0A0G2K9A7	WD repeat domain 75	1	Wdr75	Rattus norvegicus	94 kDa	18	18	0.999992	139058300	149225018	118849385	125764082	159504645	119610685	55255908	62925448	49579764		0.938674	1.0092		0.00184697	0.415722
794	P15999	ATP synthase subunit alpha, mitochondrial	1	Atp5f1a	Rattus norvegicus	60 kDa	18	18	0.999992	6384097000	6187557909	6595768683	6220819993	5953140874	6123574276	9872696327	10813675389	11426203010		0.117064	1.04736		0.00321092	1.75215
795	A0A0G2K261	Isoleucyl-tRNA synthetase	1	Iars2	Rattus norvegicus	113 kDa	18	18	0.999991	143960800	143590786	140952131	130945590	129515309	132514808	121156568	114970540	116504421		0.00076662	1.09041		0.0108878	0.897153
796	D3ZVP6	Peptidylprolyl isomerase domain and WD repeat containing 1 (Predicted)	1	Ppwd1	Rattus norvegicus	73 kDa	18	18	0.99999	224061700	223840896	220438976	220751718	209378275	207644461	136462987	137793110	115808858		0.124494	1.04829		0.00742797	0.609924
797	P52873	Pyruvate carboxylase, mitochondrial	1	Pc	Rattus norvegicus	130 kDa	18	18	0.999987	200571800	226779230	211192530	195012062	203106737	208394559	273859097	223172162	251003455		0.298282	1.05187		0.0617007	1.22949
798	Q62696	Disks large homolog 1	1	Dlg1	Rattus norvegicus	101 kDa	18	17	0.999986	264414400	266760154	275823951	268421570	254167538	244388678	239629312	229896705	243934005		0.190558	1.05279		0.101948	0.930627
799	D3ZG48	RNA helicase	1	Ddx50	Rattus norvegicus	82 kDa	18	16	0.999986	157093600	165830646	175807023	164159063	171387660	166846597	178565307	181937297	188345920		0.831028	0.991819		0.012849	1.09237
800	A0A096MIX0	MORC family CW-type zinc finger 3	1	Morc3	Rattus norvegicus	107 kDa	18	18	0.999986	102880200	106501200	107407283	106168523	103417781	101083892	60881366	62792527	51591417		0.370246	1.01972		0.00831687	0.56221
801	A0A0G2K897	Lysine demethylase 5C	1	Kdm5c	Rattus norvegicus	149 kDa	18	14	0.999984	84084970	102454387	100056458	104170510	86859296	88984325	66475826	50220901	50982134		0.801128	1.02299		0.0130533	0.595704
802	P97679	DNA mismatch repair protein Mlh1	1	Mlh1	Rattus norvegicus	85 kDa	18	18	0.999984	133283100	145666220	133786834	128108731	135339681	128939051	103059317	93055498	92423664		0.228197	1.05128		0.00476376	0.73464
803	Q32PZ3	Protein unc-45 homolog A	1	Unc45a	Rattus norvegicus	103 kDa	18	18	0.999982	263967700	265656437	269846678	270587563	245044723	253298579	135139347	120878608	123891632		0.304247	1.04056		0.00010846	0.493927
804	D4AE06	Peptidylprolyl isomerase	1	Fkbp15	Rattus norvegicus	131 kDa	18	18	0.999981	44586250	42588996	70327560	49121258	43564072	48956710	57097686	46751407	51138883		0.667527	1.08427		0.284371	1.09224
805	A0A0G2K0L0	3'-phosphoadenosine-5'-phosphosulfate synthase	1	Papss1	Rattus norvegicus	71 kDa	18	17	0.999981	307240400	330438603	287847020	359175702	369585470	320655141	259653859	275421142	259333714		0.100884	0.882179		0.0122346	0.758107
806	P30349	Leukotriene A-4 hydrolase	1	Lta4h	Rattus norvegicus	69 kDa	18	18	0.999979	471770600	426216503	403685283	440870035	473371000	416905486	533271337	506064767	490443021		0.71411	0.977128		0.041186	1.15009
807	D3ZQQ2	WIZ zinc finger	1	Wiz	Rattus norvegicus	104 kDa	18	18	0.999973	137110200	149072081	138550298	162653451	166218224	150100010	93762498	99537876	84457217		0.043449	0.886986		0.00138258	0.579132
808	D4AAG4	Kinesin-like protein	1	Kif23	Rattus norvegicus	108 kDa	18	17	0.99997	118459100	120466641	127263209	130009503	112582291	118056209	149183506	149746435	153023093		0.750506	1.01672		0.0294232	1.25536
809	P04692	Tropomyosin alpha-1 chain	1	Tpm1	Rattus norvegicus	33 kDa	18	11	0.999967	869982200	800574026	814534951	959589959	965701045	994192557	11047108552	11801219440	10357604642		0.0129873	0.850761		8.32914e-05	11.3591
810	F1LYX9	Desmoglein 2	1	Dsg2	Rattus norvegicus	122 kDa	18	18	0.999964	72828820	52671865	73006476	58808393	48834115	68584435	149859873	175382349	169716722		0.467869	1.12448		0.00281949	2.82923
811	Q5PQN1	Probable E3 ubiquitin-protein ligase HERC4	1	Herc4	Rattus norvegicus	119 kDa	18	18	0.999963	178600500	181330400	166261515	163450444	168538150	164201965	148975948	158535369	149607083		0.151362	1.05981		0.0369803	0.920966
812	A0A0G2JXG7	Capping protein regulator and myosin 1 linker 1	1	Carmil1	Rattus norvegicus	157 kDa	18	18	0.99996	51278260	57516817	50666014	58057321	59382312	55908348	24063647	22365329	26220479		0.158919	0.918652		0.00092871	0.418341
813	F1LND1	Conserved oligomeric Golgi complex subunit 1	1	Cog1	Rattus norvegicus	109 kDa	18	18	0.999954	30899000	35838835	33193343	38699021	37865855	35098739	40083166	39619903	36820224		0.106411	0.894067		0.343482	1.0437
814	A0A0G2K1P8	TRIO and F-actin-binding protein	1	Triobp	Rattus norvegicus	224 kDa	18	17	0.999948	47015360	44671520	46194870	44181251	54608541	58153079	85421403	72229672	78843735		0.275472	0.884296		0.0199421	1.51354
815	A0A0G2K178	Bromodomain adjacent to zinc finger domain, 2A	1	Baz2a	Rattus norvegicus	185 kDa	18	18	0.999947	129115100	128646799	136263482	139594592	120803707	119866216	42199795	52246631	45197776		0.535795	1.03841		0.000318845	0.366674
816	P86182	Coiled-coil domain-containing protein 22	1	Ccdc22	Rattus norvegicus	71 kDa	18	18	0.999924	121546500	125624539	118969781	126222544	128667179	121557905	116889946	135299423	132606080		0.294612	0.972647		0.711811	1.02035
817	D3ZV30	DNA-directed RNA polymerase subunit beta	1	Polr3b	Rattus norvegicus	128 kDa	18	18	0.999923	114748200	114444495	113390546	110447121	131640538	99226698	80177272	74248164	74017642		0.909871	1.01061		0.0313249	0.673441
818	Q3ZU82	Golgin subfamily A member 5	1	Golga5	Rattus norvegicus	82 kDa	18	18	0.999918	120513700	121433146	129662707	129403083	117816831	120271998	118681603	104264544	109979759		0.772113	1.01148		0.107771	0.905397
819	D3ZDT7	Separase	1	Espl1	Rattus norvegicus	232 kDa	18	18	0.99991	72508710	81077597	80489351	70322092	71578299	68033566	59772794	55360922	52845523		0.0801309	1.11381		0.0142269	0.799293
820	D3ZR64	RING-type E3 ubiquitin transferase	1	Zfp598	Rattus norvegicus	99 kDa	18	18	0.99991	66944600	64825127	70352279	67248127	55364094	62860599	52136922	67145656	62562811		0.257222	1.09266		0.827291	0.978132
821	D3ZZQ6	Integrator complex subunit 4	1	Ints4	Rattus norvegicus	108 kDa	18	18	0.999902	127591200	132254839	131615337	128860917	129540927	130093777	96663578	92251838	92893788		0.577923	1.00751		0.00150248	0.725236
822	D4A7V9	eIF-2-alpha kinase GCN2	1	Eif2ak4	Rattus norvegicus	187 kDa	18	18	0.999888	39542710	41782159	38294852	42611393	43092392	40701115	32811674	29425370	23942343		0.15566	0.945994		0.0472193	0.676283
823	A0A0G2JZH9	DExH-box helicase 57	1	Dhx57	Rattus norvegicus	145 kDa	18	17	0.999885	74784190	75020820	80109799	92027643	78873989	85543811	84790486	94408378	81061210		0.120998	0.897868		0.82842	1.01479
824	Q9JKU3	Intraflagellar transport protein 172 homolog	1	Ift172	Rattus norvegicus	198 kDa	18	18	0.999877	92012060	87293134	84030247	91272539	83986474	93695827	67113058	68159707	71810017		0.650079	0.979483		0.00475084	0.770459
825	A0A0G2K9F2	NFACT-R_1 domain-containing protein	1	None	Rattus norvegicus	90 kDa	18	18	0.999864	149960800	145671342	149641769	150146846	145004978	140785569	167131410	158130011	153391445		0.379823	1.02168		0.0450754	1.09767
826	A0A0G2K7N9	Rho GTPase-activating protein 5	1	Arhgap5	Rattus norvegicus	172 kDa	18	18	0.999848	65945590	75307932	67327168	80888998	79660663	74077318	53394983	60961651	49649764		0.0841066	0.888109		0.0145285	0.696977
827	D3ZIC4	Protein phosphatase 1 regulatory subunit	1	Ppp1r12b	Rattus norvegicus	111 kDa	18	17	0.999841	8348491	13131287	15882010	21219014	9657028	12280993	68922312	98463936	95174476		0.705027	0.88445		0.0063247	6.35503
828	B2RYL8	RNA helicase	1	Ddx41	Rattus norvegicus	70 kDa	18	18	0.999832	155068000	169786972	151408121	176261069	179537170	163924525	94932119	107973391	97065291		0.123939	0.915955		0.000620212	0.576695
829	Q5PQM2	Kinesin light chain 4	1	Klc4	Rattus norvegicus	69 kDa	18	12	0.999794	34784340	32670620	37796477	34897390	28106302	35984203	42750563	47368071	45585262		0.511675	1.06765		0.0403478	1.37778
830	D3ZZQ1	Assembly factor for spindle microtubules	1	Aspm	Rattus norvegicus	364 kDa	18	18	0.999763	32946470	33403829	33350133	24202735	27813463	25089493	7100895	1766353	2975127		0.0239447	1.29528		0.036221	0.130245
831	D3ZIF4	Spalt-like transcription factor 1	1	Sall1	Rattus norvegicus	140 kDa	18	15	0.999717	63194700	70405921	78339539	70953404	64631411	61414783	5782219	11094957	363270		0.403963	1.07364		0.0958076	0.0435767
832	D3ZJX1	RLF zinc finger	1	Rlf	Rattus norvegicus	214 kDa	18	18	0.99971	29304590	34867361	32608407	31317305	35101485	30342942	17592288	17486430	13631465		0.99586	0.999629		0.00517929	0.500956
833	A0A0G2K781	PPFIA-binding protein 1	1	Ppfibp1	Rattus norvegicus	116 kDa	18	16	0.99971	35435300	40078294	29567967	41788582	46523200	37930252	19356400	22736113	18647961		0.162361	0.828867		0.000991471	0.48101
834	D4A589	SMG6 nonsense mediated mRNA decay factor	1	Smg6	Rattus norvegicus	160 kDa	18	18	0.999672	68053420	75457239	72215942	79809205	76265614	75829478	47819493	52216517	49421717		0.119091	0.929653		0.000371552	0.644224
835	D4A0V6	Anillin, actin-binding protein	1	Anln	Rattus norvegicus	123 kDa	18	2	0.999636	5147038	5244877	5535490	4756998	2093679	5365351	5865626	7465664	7770212		0.365956	1.40886		0.164079	1.8535
836	A0A0G2JXT9	Rho guanine nucleotide exchange factor 17	1	Arhgef17	Rattus norvegicus	222 kDa	18	18	0.999454	24613230	26858722	24058655	21907527	23561714	26398540	61386861	64229087	55288755		0.472854	1.05289		0.000240946	2.51973
837	F1LV37	Trinucleotide repeat-containing adaptor 6B	1	Tnrc6b	Rattus norvegicus	193 kDa	18	17	0.999398	23346470	28237690	26932895	21594373	19941192	24303980	41426533	44414274	34456953		0.0954487	1.19267		0.00405499	1.82293
838	D3ZVT2	THADA, armadillo repeat-containing	1	Thada	Rattus norvegicus	217 kDa	18	18	0.999361	28975940	33336993	28358392	49954336	35367178	29391914	19055979	23056380	12055506		0.302378	0.808007		0.0392582	0.467235
839	A0A0G2JTU9	[Histone H3]-trimethyl-L-lysine(4) demethylase	1	Kdm5a	Rattus norvegicus	192 kDa	18	16	0.999059	13127140	19252150	28872350	24811930	21183707	22196274	16396861	16324633	14264400		0.565373	0.855191		0.00473707	0.689136
840	A0A0G2K9M4	WD repeat and FYVE domain-containing 3	1	Wdfy3	Rattus norvegicus	392 kDa	18	18	0.998516	18694040	17787251	17550014	17270320	17790752	30401029	23674006	24129292	18365227		0.483762	0.854874		0.861947	1.03947
841	D4A1D3	Sacsin molecular chaperone	1	Sacs	Rattus norvegicus	521 kDa	18	18	0.998145	12718150	9122896	9995281	9501139	13399076	12860494	33733018	38979189	34997492		0.477927	0.891417		0.00417119	3.04046
842	Q7TPK1	E3 ubiquitin-protein ligase UHRF1	1	Uhrf1	Rattus norvegicus	87 kDa	17	16	1	396664200	418860605	364891224	412765330	456222879	381633525	100711796	110741209	104663442		0.437716	0.94488		0.000150571	0.253251
843	D3ZAY8	Pinin	1	Pnn	Rattus norvegicus	83 kDa	17	17	1	487497100	452918766	441813408	487679783	455622183	448950440	328673067	311615903	296602181		0.858056	0.992578		0.000596225	0.67278
844	D4A9N5	Tripartite motif-containing 25	1	Trim25	Rattus norvegicus	72 kDa	17	17	1	75266410	71250453	65038280	70483178	77314272	70070217	104926913	112918118	106302674		0.603072	0.970271		0.000872991	1.48858
845	O35567	Bifunctional purine biosynthesis protein ATIC	1	Atic	Rattus norvegicus	64 kDa	17	17	1	2345433000	2304221343	2347107937	2258169180	2145219160	2138039164	1909516049	1905947993	2040501052		0.0500714	1.06991		0.0196884	0.895041
846	P52481	Adenylyl cyclase-associated protein 2	1	Cap2	Rattus norvegicus	53 kDa	17	17	1	28378980	24388959	26013215	31713466	35171625	44166358	799578520	1032268385	1049202530		0.0578909	0.714966		1.73476e-05	26.0013
847	P52296	Importin subunit beta-1	1	Kpnb1	Rattus norvegicus	97 kDa	17	17	1	1619508000	1778416901	1728187411	1682335505	1648731941	1595772956	1545558851	1513627868	1446784860		0.301473	1.0399		0.024837	0.914447
848	Q3B7D0	Oxygen-dependent coproporphyrinogen-III oxidase, mitochondrial	1	Cpox	Rattus norvegicus	49 kDa	17	17	1	138743900	127913025	122807231	129052920	135725099	127602854	311277941	359446365	367043794		0.849192	0.991641		0.00104018	2.63878
849	P60123	RuvB-like 1	1	Ruvbl1	Rattus norvegicus	50 kDa	17	6	1	661187900	629699600	619552454	616503711	654937023	617683944	374409246	361838882	395634759		0.707372	1.0113		0.000151217	0.598988
850	Q99376	Transferrin receptor protein 1	1	Tfrc	Rattus norvegicus	86 kDa	17	17	1	433202600	435177342	390240605	443833689	454112933	429086741	810754359	822966248	840536030		0.268349	0.947516		2.52953e-05	1.8648
851	D3ZHG3	Protein tyrosine kinase 7	1	Ptk7	Rattus norvegicus	86 kDa	17	17	1	435387500	444203686	391382846	403710585	410801030	401615012	232818338	239103756	219547489		0.391447	1.04356		0.00106013	0.568251
852	A7VJC2	Heterogeneous nuclear ribonucleoproteins A2/B1	1	Hnrnpa2b1	Rattus norvegicus	37 kDa	17	17	1	13371250000	13260141861	13451509832	13389866112	13368440862	12760897400	11816484856	11487964490	12088602247		0.460819	1.0145		0.00704077	0.895618
853	Q62847	Gamma-adducin	1	Add3	Rattus norvegicus	79 kDa	17	17	1	141050900	134112818	142675542	157319217	166481913	166757547	390858475	434391113	421657196		0.00401504	0.851766		6.70471e-05	2.54025
854	Q5U2Q7	Eukaryotic peptide chain release factor subunit 1	1	Etf1	Rattus norvegicus	49 kDa	17	17	1	1264687000	1212053573	1124703175	1280005263	1430786850	1166023128	818624056	936968784	929421424		0.368877	0.931143		0.00944409	0.693707
855	D3ZHM7	Deoxynucleotidyltransferase, terminal,-interacting protein 2	1	Dnttip2	Rattus norvegicus	85 kDa	17	17	1	223911600	213165221	232419714	215797296	212652866	216795614	147071501	145322272	150158092		0.282041	1.03697		2.63779e-05	0.685826
856	P68101	Eukaryotic translation initiation factor 2 subunit 1	1	Eif2s1	Rattus norvegicus	36 kDa	17	17	0.999999	2520958000	2448284149	2554774058	2474979115	2286781263	2377409542	2077579991	1896641692	2004528161		0.132302	1.05429		0.00752212	0.837308
857	Q6MG72	Euchromatic histone lysine methyltransferase 2	1	Ehmt2	Rattus norvegicus	138 kDa	17	16	0.999999	143505300	148499959	149266572	146307834	141490903	139512435	95986501	91527139	87422418		0.16231	1.03272		0.000689493	0.64307
858	P10719	ATP synthase subunit beta, mitochondrial	1	Atp5f1b	Rattus norvegicus	56 kDa	17	17	0.999999	10569410000	10095538736	10013492886	10217993219	9783792771	9849655701	15600879031	17614530359	17493186025		0.278276	1.0276		0.00262815	1.69641
859	F1LQP9	Transportin 1	1	Tnpo1	Rattus norvegicus	101 kDa	17	15	0.999999	778321600	555194246	477011520	513173000	800646317	498693417	462014052	433287952	392921375		0.992914	1.00199		0.164326	0.726775
860	B1H2A6	FMR1 autosomal homolog 2	1	Fxr2	Rattus norvegicus	74 kDa	17	15	0.999999	204738800	217450515	215738754	229090408	209131106	203017220	320960901	385132413	401689103		0.924842	0.995811		0.00581487	1.72186
861	D4A401	Testis expressed gene 10 (Predicted)	1	Tex10	Rattus norvegicus	105 kDa	17	17	0.999999	197601700	232525963	206341560	214293781	213665305	197804677	125296490	116978813	102221010		0.800181	1.01537		0.00387972	0.548953
862	F1LMZ8	26S proteasome non-ATPase regulatory subunit 11	1	Psmd11	Rattus norvegicus	47 kDa	17	17	0.999999	732475000	694849013	726611745	744080286	823130037	684743554	633095566	685830179	695733795		0.519	0.958937		0.166416	0.896405
863	F1LQ48	Heterogeneous nuclear ribonucleoprotein L	1	Hnrnpl	Rattus norvegicus	68 kDa	17	17	0.999999	1987776000	2286479021	1956299561	2059181015	2069651529	2068572005	1777266783	1751514421	1665847698		0.959424	1.00285		0.0116434	0.837876
864	G3V6W7	Cleavage and polyadenylation specificity factor 3, isoform CRA_a	1	Cpsf3	Rattus norvegicus	78 kDa	17	17	0.999998	364217900	362314759	359678862	339288135	365451087	326862225	203888789	192968234	191635974		0.248712	1.05406		0.000428618	0.570862
865	A0A0G2JWC7	FERM domain-containing kindlin 2	1	Fermt2	Rattus norvegicus	80 kDa	17	17	0.999998	157408100	174763898	164583380	166827943	183989392	173283314	341843472	377256721	365330201		0.266626	0.947725		5.77165e-05	2.06908
866	D4AE96	Importin 7	1	Ipo7	Rattus norvegicus	119 kDa	17	16	0.999997	617808000	664293760	580867726	702963800	711367344	609079865	633298630	690005482	713351337		0.269671	0.921573		0.906286	1.00775
867	E9PTV4	BMS1 ribosome biogenesis factor	1	Bms1	Rattus norvegicus	120 kDa	17	17	0.999997	128360100	142232593	125689938	142129337	133665593	130606969	76722113	65959515	63041903		0.604118	0.974287		0.00282267	0.504722
868	Q5XIT9	Methylcrotonoyl-CoA carboxylase beta chain, mitochondrial	1	Mccc2	Rattus norvegicus	62 kDa	17	17	0.999995	94343580	87818880	88111799	85441119	89685238	85403415	86053810	99717927	90097339		0.277116	1.03711		0.331226	1.05714
869	P41499	Tyrosine-protein phosphatase non-receptor type 11	1	Ptpn11	Rattus norvegicus	68 kDa	17	17	0.999995	267409900	263115902	274139826	259880963	254011887	258281134	430599721	460409916	448407508		0.0539324	1.04198		0.000405602	1.73403
870	P70582	Nuclear pore complex protein Nup54	1	Nup54	Rattus norvegicus	56 kDa	17	17	0.999994	208356300	208268088	183847882	234221388	253339548	194395136	144955357	156417005	151316812		0.259576	0.884351		0.028374	0.667519
871	G3V897	CTR9 homolog, Paf1/RNA polymerase II complex component	1	Ctr9	Rattus norvegicus	133 kDa	17	17	0.999993	170478800	189223015	188280004	185021041	186600743	166373141	159588129	153595419	163176761		0.729752	1.01877		0.063479	0.886353
872	D3ZJ92	Pre-mRNA processing factor 40 homolog A (Yeast) (Predicted)	1	Prpf40a	Rattus norvegicus	108 kDa	17	15	0.999993	281219300	280998401	266618314	287850580	274126654	287970071	228366073	222728640	220359380		0.354356	0.975119		0.000627466	0.790116
873	Q6QI44	N-alpha-acetyltransferase 25, NatB auxiliary subunit	1	Naa25	Rattus norvegicus	111 kDa	17	17	0.999993	227188900	245817474	173467013	258019849	259022756	243522478	138866874	200296975	147405528		0.240467	0.841193		0.05202	0.631566
874	A0A0G2K2B5	Aspartate-beta-hydroxylase	1	Asph	Rattus norvegicus	90 kDa	17	17	0.999992	160519000	178598109	144340988	214655002	210518892	202706697	156726432	197344860	164446676		0.0417686	0.767299		0.100563	0.821923
875	Q4V8E1	GATA zinc finger domain-containing 2B	1	Gatad2b	Rattus norvegicus	65 kDa	17	16	0.999992	153456900	168983558	159909248	178409425	165601804	169892310	159761626	144695604	149344822		0.1511	0.938316		0.0302037	0.882715
876	B5DEG7	Chromosome alignment maintaining phosphoprotein 1	1	Champ1	Rattus norvegicus	87 kDa	17	17	0.999992	103922900	104710434	112148923	112282876	104562991	106767052	98068798	93918007	89213088		0.795298	0.991111		0.0171981	0.86868
877	D3ZIF0	Zinc finger protein 512	1	Zfp512	Rattus norvegicus	64 kDa	17	17	0.99999	114734300	122701302	121324917	129055208	117196789	120152703	91918059	81580778	74477088		0.595293	0.979541		0.0114895	0.674832
878	E9PT65	Radixin	1	Rdx	Rattus norvegicus	68 kDa	17	12	0.99999	511888200	485351408	523999421	496476458	436068979	491098249	671667983	581178546	615031182		0.246485	1.06983		0.0101107	1.31194
879	Q63028	Alpha-adducin	1	Add1	Rattus norvegicus	80 kDa	17	17	0.999989	259621700	226561236	254631080	230795555	236064663	240212009	614352083	522364119	579761055		0.403044	1.04599		0.00179552	2.42249
880	Q63610	Tropomyosin alpha-3 chain	1	Tpm3	Rattus norvegicus	29 kDa	17	12	0.999989	2399951000	1614572012	2252140136	2102714413	1864893494	2000696929	1020485164	907467400	948476364		0.804003	1.03613		0.00011685	0.481965
881	Q5U3Z7	Serine hydroxymethyltransferase	1	Shmt2	Rattus norvegicus	56 kDa	17	17	0.999989	1709027000	1763049507	1726643376	1760540989	1668145925	1727718960	1352948675	1274544436	1234712007		0.677089	1.00837		0.0019128	0.748657
882	Q6XLI7	Copine-1-like	1	Rbm12	Rattus norvegicus	106 kDa	17	17	0.999989	370934200	377188297	370129472	395955436	368243973	351278041	282835414	289984228	292636265		0.926356	1.00367		0.0129852	0.776726
883	D3ZIG8	Family with sequence similarity 193, member A	1	Fam193a	Rattus norvegicus	160 kDa	17	17	0.999987	72794200	78921436	83481714	80376320	70744488	77097229	56547048	66436889	63349911		0.613258	1.0304		0.0310749	0.815771
884	Q5I0E8	Kinesin-like protein KIF22	1	Kif22	Rattus norvegicus	73 kDa	17	17	0.999986	145775600	166391265	152608428	157576048	165791730	146842404	73078000	68167712	70710757		0.831411	0.988166		0.000199715	0.451144
885	Q4QQV0	Tubulin beta chain	1	Tubb6	Rattus norvegicus	50 kDa	17	5	0.999986	150614600	151245639	150514083	164847948	173446548	171071870	142169587	134688112	141882051		0.0153049	0.888314		0.00120976	0.822013
886	D4ABY2	Coatomer subunit gamma-2	1	Copg2	Rattus norvegicus	80 kDa	17	16	0.999983	190901900	203993038	190836544	186413301	208736943	184319067	161227777	164966789	162745224		0.810627	1.01192		0.0479711	0.845082
887	B1WC02	CTP synthase	1	Ctps1	Rattus norvegicus	67 kDa	17	15	0.999982	816251900	882182958	803359832	819809751	810547476	811982047	864432023	899572965	890433983		0.506831	1.02349		0.014186	1.0867
888	P63155	Crooked neck-like protein 1	1	Crnkl1	Rattus norvegicus	83 kDa	17	17	0.999981	209465100	217407563	223349903	231156680	213813624	213005391	136600649	120354691	131319182		0.743719	0.988583		0.000563365	0.589708
889	Q4QRB4	Tubulin beta-3 chain	1	Tubb3	Rattus norvegicus	50 kDa	17	2	0.999981	57999200	58034701	63074503	61040413	50326007	56169965	4350644	2658814	2186939		0.350795	1.07156		0.00289955	0.0527297
890	P0DMW0	Heat shock 70 kDa protein 1A	2	Hspa1a	Rattus norvegicus	70 kDa	17	13	0.99998	49229770	50324172	59453787	52286048	60674667	52821454	112309362	130052349	122019882		0.605367	0.957914		0.000273388	2.19914
891	D4A2D7	Importin 4	1	Ipo4	Rattus norvegicus	119 kDa	17	17	0.999978	594028800	698493086	665223509	711624147	604794581	672538794	540086568	557958296	575859428		0.826343	0.984284		0.0552408	0.843209
892	F1M049	Ataxin 2	1	Atxn2	Rattus norvegicus	117 kDa	17	17	0.999978	185711500	182064983	194688003	180364824	161701781	161943867	169424363	171229743	176305521		0.0721656	1.11701		0.546373	1.0269
893	O08874	Serine/threonine-protein kinase N2	1	Pkn2	Rattus norvegicus	112 kDa	17	17	0.999978	114647400	124405355	124807371	125559590	112872127	118737390	113183329	134470302	124214029		0.674815	1.01892		0.550408	1.03957
894	Q63279	Keratin, type I cytoskeletal 19	1	Krt19	Rattus norvegicus	45 kDa	17	12	0.999975	728861700	692819586	553562871	711835122	533374142	636771026	831792214	491687423	586138501		0.705573	1.04957		0.988139	0.997172
895	P97571	Calpain-1 catalytic subunit	1	Capn1	Rattus norvegicus	82 kDa	17	17	0.999974	112461900	80504209	86844857	76289449	102506400	90355646	115315002	88858629	103797926		0.801789	1.03625		0.299655	1.14604
896	Q99N27	Sorting nexin-1	1	Snx1	Rattus norvegicus	59 kDa	17	16	0.99997	220214000	212994941	208911094	226713250	230209284	222453407	234587370	212773087	191705368		0.0452272	0.94503		0.384091	0.937574
897	D4A857	Importin 9	1	Ipo9	Rattus norvegicus	116 kDa	17	17	0.999969	435154300	479336360	460879754	492177840	473520733	433255515	534883902	554940127	522761095		0.746727	0.983759		0.0453221	1.15399
898	O35346	Focal adhesion kinase 1	1	Ptk2	Rattus norvegicus	120 kDa	17	17	0.999963	149862000	163438465	143843872	185422493	181699942	163841773	124175678	136004453	127818768		0.0495108	0.86099		0.0038147	0.731276
899	D3ZQ25	Fibulin-1	1	Fbln1	Rattus norvegicus	78 kDa	17	17	0.999961	314520700	301864972	280263788	228103985	186769203	251332201	557803734	689749508	695037376		0.0590867	1.35451		0.000822906	2.92302
900	Q66HA4	Tax1-binding protein 1 homolog	1	Tax1bp1	Rattus norvegicus	93 kDa	17	17	0.999956	82693230	82549837	83456599	78499180	74274111	75097697	81536250	84598393	89083489		0.0310463	1.09171		0.0273861	1.11959
901	F7F189	Kinetochore protein Hec1	1	Ndc80	Rattus norvegicus	74 kDa	17	17	0.999953	128244300	128264546	120891958	133677486	129022826	107883905	40512876	58296664	52633714		0.775177	1.0224		0.00410554	0.405763
902	D3ZDX5	Plexin B1	1	Plxnb1	Rattus norvegicus	232 kDa	17	17	0.999944	32537300	37740539	33892697	27647674	30547127	28576812	23082791	23077427	23740549		0.0333442	1.19918		0.011846	0.806197
903	G3V9J1	Uncharacterized protein	1	None	Rattus norvegicus	97 kDa	17	7	0.999921	43657030	48248442	44215754	34210154	33305543	36307445	34323310	20324875	29747905		0.00301759	1.31064		0.277825	0.794576
904	D4A9Z2	DNA topoisomerase	1	Top3b	Rattus norvegicus	97 kDa	17	17	0.999918	49166410	45416814	47294221	47613558	46485922	43636766	32953783	35873716	26623775		0.43951	1.03022		0.0427868	0.688148
905	D3Z9C0	Meiosis regulator for oocyte development	1	Mios	Rattus norvegicus	98 kDa	17	17	0.999915	56680690	62499512	57369289	60222666	57313407	59201371	45339620	43733374	37127928		0.961084	0.998192		0.0259352	0.711565
906	D3ZD80	General transcription factor IIIC subunit 4	1	Gtf3c4	Rattus norvegicus	92 kDa	17	17	0.99991	115585000	123812926	114505277	122624441	134005075	117017319	65745328	71105328	65900502		0.329445	0.948087		0.000504673	0.543128
907	E9PSN4	Zinc finger CCCH type-containing 13	1	Zc3h13	Rattus norvegicus	204 kDa	17	17	0.999903	66224940	65392585	67053404	64345973	57708878	57589482	41392023	35575569	39837698		0.103317	1.10736		0.00212726	0.649758
908	Q8R491	EH domain-containing protein 3	1	Ehd3	Rattus norvegicus	61 kDa	17	9	0.999896	47921780	35425663	35639873	36913440	44383528	36919434	29988213	31896136	37395211		0.999389	1.0001		0.123796	0.83936
909	Q64578	Sarcoplasmic/endoplasmic reticulum calcium ATPase 1	1	Atp2a1	Rattus norvegicus	109 kDa	17	8	0.999885	626643	0	0	0	0	0	43483236	42152816	47300400					0.00210426	65.3828
910	D3ZXA6	Pyruvate dehydrogenase phosphatase regulatory subunit	1	Pdpr	Rattus norvegicus	99 kDa	17	17	0.999879	65214820	71876840	68529860	67491782	68236244	66363759	51909992	69068691	72390040		0.620172	1.01673		0.652743	0.946974
911	Q10743	Disintegrin and metalloproteinase domain-containing protein 10	1	Adam10	Rattus norvegicus	84 kDa	17	17	0.999879	51126810	44764172	48726174	29619728	42623619	41063898	51032194	93686174	92058058		0.147658	1.29087		0.0491632	2.04
912	F1LST0	HEAT repeat-containing 5B	1	Heatr5b	Rattus norvegicus	220 kDa	17	17	0.999874	23689720	27416332	24524668	27728784	24773885	24031126	18048820	13750676	13999587		0.856822	0.988154		0.0139573	0.594835
913	Q5U2M8	Mediator of DNA damage checkpoint protein 1	1	Mdc1	Rattus norvegicus	137 kDa	17	17	0.999869	63834520	65683444	67397213	68869227	45866180	66128529	73582584	68409967	65533669		0.518047	1.10598		0.360122	1.16453
914	Q6P6Q2	Keratin, type II cytoskeletal 5	1	Krt5	Rattus norvegicus	62 kDa	17	11	0.999863	131618500	97742809	111309094	87913125	102723623	58281298	424387176	76692666	212869844		0.177758	1.39602		0.219805	2.36117
915	D3ZF50	Cellular inhibitor of PP2A	1	Cip2a	Rattus norvegicus	102 kDa	17	17	0.999862	34479500	45402859	51780663	52641978	56405207	49443479	45707642	49465320	46080743		0.235219	0.820384		0.0758176	0.891969
916	A0A0G2JYI0	LPS-responsive beige-like anchor protein	1	Lrba	Rattus norvegicus	309 kDa	17	17	0.999856	28234520	29158602	33901072	23766028	26749373	29217016	28769286	24903752	50189420		0.174244	1.14539		0.413221	1.24633
917	Q5PQJ5	Rho GTPase-activating protein 29	1	Arhgap29	Rattus norvegicus	142 kDa	17	17	0.999846	24801580	26558060	26703990	26984405	26161370	27578731	52905951	52501600	49105777		0.307768	0.966722		7.09627e-05	1.91347
918	D4ACA6	ELM2 and Myb/SANT domain containing 1	1	Elmsan1	Rattus norvegicus	120 kDa	17	17	0.999827	21280090	21690661	28008421	26498382	21750146	23245568	13903197	10438687	12756459		0.916827	0.988184		0.00459124	0.516999
919	D4ADZ6	Helicase with zinc finger	1	Helz	Rattus norvegicus	220 kDa	17	17	0.999821	34949990	37228766	40625756	38633936	35252772	36785504	36144167	39596157	45325747		0.747316	1.01804		0.322076	1.08993
920	F1M943	Armadillo repeat-containing protein 8	1	Armc8	Rattus norvegicus	75 kDa	17	17	0.999819	93345780	103291138	105094682	100514444	94387367	94586862	104219749	111881710	108243886		0.406556	1.04133		0.017384	1.12042
921	E9PTY6	FRY microtubule-binding protein	1	Fry	Rattus norvegicus	336 kDa	17	15	0.999786	0	0	0	0	0	0	23339217	36531299	27603507					0.00622931	34.703
922	F1LV01	WD repeat domain 19	1	Wdr19	Rattus norvegicus	151 kDa	17	17	0.999782	35703640	44848494	43440102	41644389	43040618	44152495	21624079	15250423	7391183		0.611304	0.9579		0.0664936	0.313459
923	O35550	Rab GTPase-binding effector protein 1	1	Rabep1	Rattus norvegicus	99 kDa	17	17	0.999782	25643120	14265546	18659943	19500615	21601995	22058867	41080343	36387584	37112698		0.60906	0.902294		0.000370928	1.8141
924	M0R9N8	Anillin, actin binding protein-like 1	1	Anlnl1	Rattus norvegicus	107 kDa	17	1	0.999762	3158034	3919588	3353983	2130656	2027006	2661802	3839142	4154976	3775090		0.0175529	1.53423		0.0141965	1.73671
925	Q5XHZ8	Component of oligomeric Golgi complex 3	1	Cog3	Rattus norvegicus	94 kDa	17	17	0.999753	21281090	29672433	28389171	37244384	28547249	26108959	32660825	36761687	39031091		0.383758	0.86436		0.24089	1.19071
926	D4A899	Vacuolar protein sorting 13 homolog A	1	Vps13a	Rattus norvegicus	267 kDa	17	17	0.99971	23461080	21815194	25103463	19175907	21329923	20194365	48821708	42737864	48484960		0.048277	1.15866		0.000186196	2.30509
927	F1LZX5	HECT domain E3 ubiquitin protein ligase 4	1	Hectd4	Rattus norvegicus	453 kDa	17	17	0.999694	6394016	7793154	5585423	8697703	7071645	10014638	21037961	24903718	18697861		0.131402	0.767351		0.00244743	2.51478
928	P49816	Tuberin	1	Tsc2	Rattus norvegicus	201 kDa	17	17	0.999676	46473950	50463272	53546690	53958934	47864750	57105276	67629883	60705835	64005990		0.466374	0.947809		0.0446344	1.2123
929	D4AE00	AP-3 complex subunit beta	1	Ap3b2	Rattus norvegicus	119 kDa	17	14	0.999621	36809540	46872502	44116341	47729236	39535050	43451127	0	22002	0		0.799208	0.975521		0.0390508	0.00438548
930	D4A9W1	Coiled-coil domain-containing 88C	1	Ccdc88c	Rattus norvegicus	227 kDa	17	17	0.999475	14902750	21929025	25326713	25967304	22490920	23761935	156060	168589	0		0.391441	0.841749		0.00907089	0.0105547
931	D3ZS72	Phosphatidylinositol-3,4,5-trisphosphate-dependent Rac exchange factor 1	1	Prex1	Rattus norvegicus	184 kDa	17	17	0.999389	44453240	42083863	41302319	47518462	42540220	41810012	16896253	19218360	17908181		0.558622	0.970548		8.59132e-05	0.409768
932	Q9QYP1	Low-density lipoprotein receptor-related protein 4	1	Lrp4	Rattus norvegicus	212 kDa	17	17	0.999314	19126050	26986931	23069519	27684797	25900005	20851749	28435431	32580423	28292020		0.594801	0.926925		0.147772	1.20577
933	A0A0G2K305	CWF19-like cell cycle control factor 2	1	Cwf19l2	Rattus norvegicus	104 kDa	17	17	0.999288	29820730	33915296	30285685	30360007	36368265	32305639	23614482	21202944	19976288		0.491681	0.950495		0.0042715	0.654529
934	Q6IG11	Keratin 81	1	Krt81	Rattus norvegicus	59 kDa	17	1	0.999141	0	0	0	0	10536360	0	0	0	0
935	M0RAJ5	Proline-rich 14-like	1	Prr14l	Rattus norvegicus	217 kDa	17	17	0.999025	15130870	11524629	14915552	13679139	10397325	9237577	10895082	10222922	10025364		0.199186	1.25564		0.68989	0.94723
936	A0A0G2KA88	Suppressor of glucose, autophagy-associated 1	1	Soga1	Rattus norvegicus	163 kDa	17	16	0.998999	28982660	34123684	28199177	36333170	31655138	30473245	17439795	12173257	17384129		0.395485	0.926663		0.0130032	0.47222
937	Q6IG10	Keratin 86	1	Krt86	Rattus norvegicus	57 kDa	17	1	0.998529	0	0	0	0	7940472	0	0	0	0
938	D3Z9E6	Cleavage and polyadenylation specificity factor subunit 2	1	Cpsf2	Rattus norvegicus	88 kDa	16	16	1	266369600	290054579	296190393	291084029	269370815	264056094	191943743	168845694	172619800		0.490876	1.03393		0.00127653	0.646492
939	Q6URK4	Heterogeneous nuclear ribonucleoprotein A3	1	Hnrnpa3	Rattus norvegicus	40 kDa	16	4	1	1321700000	1242393888	1399608421	1258740022	1166892886	1216075742	1043815617	859554399	1021563761		0.120882	1.08765		0.0554345	0.800592
940	P35433	Amidophosphoribosyltransferase	1	Ppat	Rattus norvegicus	57 kDa	16	16	1	1138724000	1145085628	1140243011	1142251193	1087342989	1138450376	882955057	941235433	956913542		0.402795	1.01688		0.00470479	0.825446
941	Q62733	Lamina-associated polypeptide 2, isoform beta	1	Tmpo	Rattus norvegicus	50 kDa	16	16	1	1022249000	1030505000	1159638365	1016754237	1039160939	996543873	905687318	774544460	869496174		0.348616	1.05078		0.0525303	0.833615
942	O35094	Mitochondrial import inner membrane translocase subunit TIM44	1	Timm44	Rattus norvegicus	51 kDa	16	16	1	176568800	190452712	177544646	211768569	208353204	182959277	171161699	205633928	183730629		0.14932	0.904338		0.355659	0.928729
943	Q62920	PDZ and LIM domain protein 5	1	Pdlim5	Rattus norvegicus	63 kDa	16	16	1	181214900	165986907	158150306	200286044	223880769	180841496	974875766	1324744493	1203626186		0.0834123	0.837126		0.000203986	5.76592
944	F1LR10	LIM domain and actin-binding protein 1	1	Lima1	Rattus norvegicus	84 kDa	16	16	1	81805800	82891609	84307219	89611856	79746254	82171203	48906304	53298123	43129628		0.825129	0.991109		0.00359766	0.576349
945	P04785	Protein disulfide-isomerase	1	P4hb	Rattus norvegicus	57 kDa	16	16	1	2508527000	2416519596	2653672500	2676469802	2682669470	2637837105	2733472391	2661840556	2496281382		0.179503	0.947021		0.658487	0.986137
946	B5DFC3	Protein transport protein SEC23	1	Sec23a	Rattus norvegicus	86 kDa	16	14	1	149571100	156971525	146670847	143222153	144418327	146664569	244717851	274958875	261539545		0.161393	1.04316		0.0023838	1.79682
947	Q6MGA9	Bromodomain-containing protein 2	1	Brd2	Rattus norvegicus	88 kDa	16	14	1	77920650	84317788	79880112	99431257	94001597	88977496	45971329	50561661	44385168		0.0213152	0.857743		0.000199733	0.498733
948	P02680	Fibrinogen gamma chain	1	Fgg	Rattus norvegicus	51 kDa	16	16	1	901268100	840849053	915458200	1144973937	925737938	1183983956	1099490686	686616732	1032683144		0.11246	0.820718		0.410557	0.853259
949	D4A2P1	Cell division cycle and apoptosis regulator 1	1	Ccar1	Rattus norvegicus	132 kDa	16	16	1	215078900	225130977	236911018	227307468	211161549	216484559	190787333	197807804	170819707		0.406496	1.03352		0.0500472	0.852887
950	Q4QQS8	Nuclear pore complex protein Nup85	1	Nup85	Rattus norvegicus	75 kDa	16	16	1	214885300	220662824	208452452	216655780	219969086	194664681	160838089	148367088	148181273		0.651709	1.02135		0.00351027	0.725048
951	A0A0G2JYM0	LIM domain-binding 3	1	Ldb3	Rattus norvegicus	77 kDa	16	16	1	5679108	4676486	4270038	7618072	16639331	8691698	625584690	832709862	759252057		0.0752038	0.468649		0.00130852	71.071
952	P10760	Adenosylhomocysteinase	1	Ahcy	Rattus norvegicus	48 kDa	16	16	1	2986644000	3273618891	3017781555	2915894911	2791951198	2845735679	2096535763	2180561806	2136814589		0.0923634	1.08395		7.55266e-05	0.749873
953	P02091	Hemoglobin subunit beta-1	1	Hbb	Rattus norvegicus	16 kDa	16	4	1	180517900000	84323799875	124112606044	82492023492	92311165697	110763580432	284185072571	162685604520	264881333969		0.348659	1.3084		0.0210824	2.43956
954	D4A6N9	Integrator complex subunit 13	1	Ints13	Rattus norvegicus	79 kDa	16	16	1	139130100	143028728	142221874	151698505	144349247	144912125	102608473	102936990	100530084		0.123711	0.96258		0.000355631	0.694251
955	Q8R3Z7	EH-domain-containing 4	1	Ehd4	Rattus norvegicus	61 kDa	16	13	1	154725100	148812393	143326453	166386356	173999630	158759080	784273993	1011965472	943308546		0.0342902	0.895448		0.000736173	5.46128
956	Q8VIJ5	Protein O-GlcNAcase	1	Oga	Rattus norvegicus	103 kDa	16	16	1	294625100	314007298	297839191	313753352	300863836	294248556	250121925	228687292	233960788		0.926559	0.997332		0.00269408	0.783949
957	P38656	Lupus La protein homolog	1	Ssb	Rattus norvegicus	48 kDa	16	5	1	543347700	533700831	569872084	559199482	559914242	553052017	443436024	427920964	441271010		0.511377	0.984539		0.000775175	0.784902
958	Q62724	DNA replication licensing factor MCM6 (Fragment)	1	Mcm6	Rattus norvegicus	57 kDa	16	16	1	820776000	801691132	821224957	773993481	776123762	738556854	586509167	536019948	553286387		0.0368587	1.06794		0.00133847	0.731899
959	Q7TQ20	DnaJ homolog subfamily C member 2	1	Dnajc2	Rattus norvegicus	72 kDa	16	16	0.999999	365073100	373547549	420504607	393583712	347131608	383683010	307103130	286166634	285474935		0.634658	1.03038		0.00908887	0.782208
960	Q6P3V8	RNA helicase	1	Eif4a1	Rattus norvegicus	46 kDa	16	10	0.999999	7623183000	7860855256	7930153041	7952518581	7381721048	7414363512	6449555776	6035334303	6372564278		0.358192	1.02972		0.00441194	0.829093
961	Q9ESS6	Basal cell adhesion molecule	1	Bcam	Rattus norvegicus	68 kDa	16	16	0.999999	154051200	149597386	145359382	165059494	160458781	172331612	568309356	660888342	637130471		0.0196024	0.90203		0.000192265	3.74275
962	P19139	Casein kinase II subunit alpha	1	Csnk2a1	Rattus norvegicus	45 kDa	16	16	0.999999	492431300	510329399	414292226	504086127	549178999	479989854	325029864	365744435	341539669		0.353306	0.921901		0.001754	0.673541
963	Q62950	Dihydropyrimidinase-related protein 1	1	Crmp1	Rattus norvegicus	62 kDa	16	13	0.999999	532200400	562864105	587621077	587820517	569320797	529522180	172174180	151731109	163082673		0.960293	0.997769		1.66821e-05	0.288617
964	P70483	Striatin	1	Strn	Rattus norvegicus	86 kDa	16	16	0.999999	107900800	109627155	106347371	106488846	102728393	110870370	192518283	198377112	192913615		0.647815	1.01225		0.00025623	1.82462
965	Q5XI81	Fragile X mental retardation syndrome-related protein 1	1	Fxr1	Rattus norvegicus	64 kDa	16	15	0.999999	592369300	627966613	569636875	622180384	634315727	610354507	617008706	743182268	653503758		0.26769	0.958167		0.315676	1.0755
966	P04762	Catalase	1	Cat	Rattus norvegicus	60 kDa	16	16	0.999999	838323000	490321954	571462308	416589756	537507022	467546859	1122934556	823933688	1176266371		0.22853	1.30914		0.00666837	2.18245
967	Q1LZ51	DNA (cytosine-5-)-methyltransferase	1	Dnmt3b	Rattus norvegicus	97 kDa	16	16	0.999998	468540100	504990797	471182559	368924956	384110932	344405297	9450521	5153300	3974891		0.00300462	1.317		0.0033943	0.0158295
968	Q6IMY8	Heterogeneous nuclear ribonucleoprotein U	1	Hnrnpu	Rattus norvegicus	88 kDa	16	16	0.999998	5145671000	5133798740	5465224365	5304346822	4966952542	4904806628	4005597668	3791643884	4041433993		0.31102	1.03764		0.00161886	0.780242
969	F1MAA5	RAN GTPase-activating protein 1	1	Rangap1	Rattus norvegicus	63 kDa	16	16	0.999998	741026900	777974917	771154265	764048792	774421317	701888649	628724669	715362501	720739197		0.556182	1.02296		0.209166	0.920731
970	Q5I0F0	Developmentally-regulated GTP-binding protein 1	1	Drg1	Rattus norvegicus	41 kDa	16	16	0.999998	404095900	419637601	369909287	418183648	459470263	389132902	299297652	326738926	311173444		0.394101	0.943143		0.0114372	0.741074
971	P62815	V-type proton ATPase subunit B, brain isoform	1	Atp6v1b2	Rattus norvegicus	57 kDa	16	16	0.999998	451172500	424291849	432413878	420646415	404876836	416177385	487392764	505278666	518814493		0.0854968	1.05308		0.00169106	1.21703
972	P31977	Ezrin	1	Ezr	Rattus norvegicus	69 kDa	16	8	0.999998	357150800	326250265	366225327	381191318	317239885	356418740	299497523	336367595	305573400		0.961427	0.996674		0.167417	0.893876
973	Q566E4	Heterogeneous nuclear ribonucleoprotein R	1	Hnrnpr	Rattus norvegicus	71 kDa	16	15	0.999998	1100091000	1106470355	1122001875	1152839960	1120436071	1091909215	1057896439	945554699	996866008		0.574444	0.989327		0.0517083	0.890857
974	Q64303	Serine/threonine-protein kinase PAK 2	1	Pak2	Rattus norvegicus	58 kDa	16	10	0.999997	551149100	511715268	529644844	535103769	528252408	531586655	571141723	557970490	555587548		0.935599	0.998028		0.0129369	1.05621
975	P62198	26S proteasome regulatory subunit 8	1	Psmc5	Rattus norvegicus	46 kDa	16	16	0.999997	1296177000	1347882755	1281910514	1220074387	1344419047	1203351493	1308460326	1253133845	1257579729		0.356252	1.04301		0.727277	1.01467
976	D3Z8E0	Ribosomal protein S6 kinase	1	Rps6ka3	Rattus norvegicus	84 kDa	16	11	0.999997	85944090	88593261	73784280	91429307	110589745	82793543	96632272	92536797	94929433		0.272125	0.87551		0.961658	1.00465
977	G3V8Q8	RCG40648, isoform CRA_b	1	Sec23ip	Rattus norvegicus	111 kDa	16	16	0.999997	289987000	295584307	295583540	308559165	305596000	294835187	321669200	333981401	312662439		0.141275	0.969523		0.0613607	1.06508
978	D4A8G7	SNW domain-containing protein 1	1	Snw1	Rattus norvegicus	61 kDa	16	16	0.999996	403036000	390209877	431652012	451605331	410370913	395616450	248706747	253705572	232164420		0.632968	0.974665		0.000690685	0.584612
979	B0BN85	Protein SGT1 homolog	1	Sugt1	Rattus norvegicus	38 kDa	16	16	0.999996	1320455000	1235518907	1215609383	1198490730	1156396596	1209232001	904782933	898418089	819959122		0.143851	1.05772		0.00436224	0.735396
980	D3ZRN2	Mediator of RNA polymerase II transcription subunit 1	1	Med1	Rattus norvegicus	166 kDa	16	16	0.999996	51974720	48737095	47974480	52834276	48016612	53136084	36387855	33607267	33801619		0.45012	0.966025		0.000917677	0.674337
981	Q63347	26S proteasome regulatory subunit 7	1	Psmc2	Rattus norvegicus	49 kDa	16	16	0.999996	1605186000	1610118685	1585756519	1535629555	1615601757	1575103370	1803461654	1663363125	1678589621		0.394408	1.01601		0.0597613	1.08819
982	Q68FS4	Cytosol aminopeptidase	1	Lap3	Rattus norvegicus	56 kDa	16	16	0.999996	857227200	882975679	884312444	881841030	823847958	854394257	747688337	780641996	741353353		0.338308	1.02546		0.00992727	0.886681
983	Q63570	26S proteasome regulatory subunit 6B	1	Psmc4	Rattus norvegicus	47 kDa	16	16	0.999996	786668900	739887286	787066455	671121137	690103392	633915121	770359572	631712713	687300066		0.0110609	1.15987		0.542563	1.04441
984	Q62600	Nitric oxide synthase, endothelial	1	Nos3	Rattus norvegicus	133 kDa	16	16	0.999995	5822775	2642255	3290432	3767615	14933105	3984539	104369652	112844239	120279650		0.40039	0.608959		0.0222259	18.4878
985	Q3KR59	Ubiquitin carboxyl-terminal hydrolase 10	1	Usp10	Rattus norvegicus	87 kDa	16	16	0.999995	410031100	455295042	353455822	464120039	478563404	408367485	309722026	282117230	277872963		0.304164	0.899376		0.00271088	0.644479
986	Q9R080	G-protein-signaling modulator 1	1	Gpsm1	Rattus norvegicus	74 kDa	16	16	0.999994	59359270	60163187	62280163	56836129	52748157	55140707	51839706	46554148	52396382		0.0246383	1.10396		0.127091	0.914547
987	P70501	RNA-binding protein 10	1	Rbm10	Rattus norvegicus	94 kDa	16	15	0.999994	319775800	299613688	344211407	324835188	284601566	305122174	231889709	206490035	223964532		0.400204	1.05346		0.00341657	0.724428
988	Q76MT4	ESF1 homolog	1	Esf1	Rattus norvegicus	98 kDa	16	16	0.999994	127509100	127147890	109089480	138540387	142312885	131262251	94332188	97298548	75643038		0.117273	0.880828		0.0234861	0.644949
989	A0A096MJZ2	RCG21429, isoform CRA_b	1	Tbl2	Rattus norvegicus	50 kDa	16	16	0.999994	130982500	137858969	140061747	129156739	131494074	121107864	94689566	102189268	97835021		0.101637	1.07133		0.00158099	0.772092
990	D3ZCT7	Protein transport protein SEC23	1	Sec23b	Rattus norvegicus	86 kDa	16	14	0.999993	241047700	248442925	255877677	240378260	232793251	226589808	183424645	184400045	179941439		0.0599046	1.06517		0.00150571	0.782975
991	F7EZ89	TBC1 domain family, member 15	1	Tbc1d15	Rattus norvegicus	79 kDa	16	16	0.999992	216851100	223962383	223026377	217847458	197916189	201825508	174895021	165520063	162351902		0.118261	1.07571		0.00617547	0.814377
992	B2RYJ1	Anaphase-promoting complex subunit 2	1	Anapc2	Rattus norvegicus	95 kDa	16	16	0.999991	194635800	204760419	190605396	213093428	220466692	201816195	179957660	165860609	155372954		0.0937411	0.928778		0.0138676	0.787904
993	F1MAA3	Serine/threonine-protein phosphatase 2A 56 kDa regulatory subunit	1	Ppp2r5d	Rattus norvegicus	69 kDa	16	12	0.999991	474859500	493860893	509572286	499280713	480164526	478344199	438387932	403530707	425554685		0.609958	1.01383		0.0132865	0.869104
994	E9PT87	Myosin light chain kinase 3	1	Mylk3	Rattus norvegicus	86 kDa	16	16	0.99999	6224119	5580496	5134052	15678191	13519074	11731507	275781757	308619527	316513711		0.00173297	0.415468		6.77454e-05	22.1272
995	D4A7J8	PRP4 pre-mRNA processing factor 4 homolog (Yeast)	1	Prpf4	Rattus norvegicus	58 kDa	16	16	0.99999	278364200	302109025	260826914	309236800	303308229	287375634	165465152	202428323	199734324		0.246671	0.933616		0.0121966	0.628447
996	Q5M9G7	U3 small nucleolar RNA-associated protein 25 homolog	1	Utp25	Rattus norvegicus	88 kDa	16	16	0.999989	115611400	119398507	115994392	119469452	109519091	114298449	85602989	76129805	72752500		0.470277	1.02302		0.00593813	0.68187
997	Q6IFV9	Keratin 34	1	Krt34	Rattus norvegicus	44 kDa	16	5	0.999988	0	0	0	0	121267745	0	0	0	397352
998	A0A0G2K315	Centrosomal protein 170	1	Cep170	Rattus norvegicus	126 kDa	16	15	0.999988	57628880	71467872	70405208	70895775	81886544	60576922	68060598	54725153	44858092		0.595857	0.937718		0.177229	0.780299
999	A0A0G2K016	Sad1 and UNC84 domain-containing 1	1	Sun1	Rattus norvegicus	102 kDa	16	16	0.999986	68653440	65565272	82950498	74887903	73012047	73194372	69347079	77102823	72335463		0.779091	0.977141		0.751285	0.988679
1000	Q99P77	GTP-binding protein 4	1	Gtpbp4	Rattus norvegicus	74 kDa	16	16	0.999986	794903400	815764760	810612939	792840380	777092385	773432701	537520183	476930352	477057105		0.0398098	1.03325		0.00612491	0.635496
1001	Q02356	AMP deaminase 2	1	Ampd2	Rattus norvegicus	95 kDa	16	16	0.999986	194898000	203889971	212356901	207109397	197816279	192326935	316001155	302413369	305074677		0.525802	1.02311		0.000222418	1.54667
1002	P50398	Rab GDP dissociation inhibitor alpha	1	Gdi1	Rattus norvegicus	51 kDa	16	11	0.999984	621221200	635870550	567560498	632705277	652958169	609366174	776056002	881246822	795030012		0.401355	0.962101		0.0100663	1.29262
1003	A0A0G2K6W6	DIS3-like exonuclease 2	1	Dis3l2	Rattus norvegicus	100 kDa	16	16	0.999979	93537630	102162800	90854598	91014546	97390409	95660077	116274759	114950103	114440936		0.858039	1.00791		0.0077992	1.21732
1004	A0A0G2K7P2	PHD finger protein 14	1	Phf14	Rattus norvegicus	104 kDa	16	16	0.999978	43259230	48590268	47205508	44431246	43996547	45470793	30331907	27905683	23444240		0.405899	1.03735		0.0208368	0.606638
1005	D4A702	Synaptopodin-2	1	Synpo2	Rattus norvegicus	136 kDa	16	16	0.999977	933805	1352448	707520	1230372	4846726	2012119	87099807	123584120	119872270		0.150772	0.420719		0.0070762	47.5538
1006	Q5I0G4	Glycine--tRNA ligase	1	Gars1	Rattus norvegicus	82 kDa	16	16	0.999977	838035800	860934314	829052433	813570606	792989467	809953759	689185987	659498042	669918158		0.0356599	1.04608		0.000775872	0.835249
1007	D3ZRG7	RNA-binding motif protein 26	1	Rbm26	Rattus norvegicus	114 kDa	16	15	0.999976	196897400	196980934	197308193	210325400	208451612	188966975	149332995	153173349	151882859		0.521158	0.973887		0.0109187	0.748494
1008	Q76LT8	Ubiquitin carboxyl-terminal hydrolase 48	1	Usp48	Rattus norvegicus	119 kDa	16	16	0.999975	162363500	163856391	154069425	167145788	150026713	143100786	113405741	92996049	59019851		0.446123	1.04533		0.0871365	0.557696
1009	Q9QW30	Neurogenic locus notch homolog protein 2	1	Notch2	Rattus norvegicus	265 kDa	16	15	0.999975	32230070	33017245	34794927	29369561	29543539	29170282	16345568	8860319	10220114		0.0277045	1.1352		0.0361019	0.388151
1010	P11517	Hemoglobin subunit beta-2	1	None	Rattus norvegicus	16 kDa	16	4	0.999974	26893680000	13001191115	18988393261	11252254624	13128603913	17119551186	4745265401	28250215105	44956402068		0.27169	1.37951		0.715796	1.3357
1011	Q63321	Procollagen-lysine,2-oxoglutarate 5-dioxygenase 1	1	Plod1	Rattus norvegicus	84 kDa	16	16	0.999973	45430170	54150170	44149780	55542473	66691164	55865331	52043421	66353785	55591396		0.0705083	0.806638		0.804008	0.975291
1012	Q641Y5	Ubiquitin-like modifier-activating enzyme ATG7	1	Atg7	Rattus norvegicus	77 kDa	16	16	0.999973	49730720	52988873	51332457	45062463	48724320	50971170	55628933	43263046	41107696		0.216549	1.06522		0.713272	0.959736
1013	A0A0G2K435	DnaJ heat shock protein family (Hsp40) member C7	1	Dnajc7	Rattus norvegicus	66 kDa	16	16	0.999972	287020800	270848841	270996938	280959826	286320353	262242272	228567245	233630743	239325888		0.989657	0.999544		0.011927	0.846145
1014	D3ZZC3	Kelch-like protein 22	1	Klhl22	Rattus norvegicus	72 kDa	16	16	0.999972	86792990	83779876	75303870	87682550	89600787	78035476	72475999	80660728	77394666		0.567452	0.963034		0.1356	0.903684
1015	O88923	Adhesion G protein-coupled receptor L2	1	Adgrl2	Rattus norvegicus	167 kDa	16	15	0.999972	63181450	60202041	63675215	62605210	58897391	59774441	28001275	29092886	27151276		0.284002	1.03193		9.96965e-06	0.464706
1016	A0A0G2K5A7	SET domain bifurcated histone lysine methyltransferase 1	1	Setdb1	Rattus norvegicus	146 kDa	16	16	0.999971	142657300	145516607	147758270	145554122	137416236	137541533	103007848	95592972	80749946		0.189599	1.03694		0.0229367	0.661172
1017	A0A0G2K0C5	Cell division cycle 40	1	Cdc40	Rattus norvegicus	65 kDa	16	16	0.999971	166478600	183320649	164835846	193164105	182811408	170263145	97974527	105066668	90033463		0.299282	0.942302		0.000509061	0.53618
1018	Q9JJ19	Na(+)/H(+) exchange regulatory cofactor NHE-RF1	1	Slc9a3r1	Rattus norvegicus	39 kDa	16	16	0.999967	1210235000	1027461534	1270192699	1086358672	892708459	1127828209	443704962	267121461	268998040		0.275459	1.1303		0.010155	0.307758
1019	P58775	Tropomyosin beta chain	1	Tpm2	Rattus norvegicus	33 kDa	16	8	0.999967	576283700	582788163	556656626	528542871	507313892	549795919	1297633018	488876450	448453862		0.055044	1.08241		0.586254	1.245
1020	D3ZNA1	Zinc finger protein 608	1	Zfp608	Rattus norvegicus	159 kDa	16	16	0.999961	39877950	49096731	51747306	54169965	50793976	47503799	21360747	20609529	18712222		0.409392	0.918596		7.40969e-05	0.397959
1021	A0A0G2K4Y6	Family with sequence similarity 29, member A	1	Fam29a	Rattus norvegicus	105 kDa	16	16	0.999961	59841880	65340198	62427694	73453371	69739894	66393640	59092583	52169579	50739270		0.0470013	0.895326		0.0142843	0.771895
1022	P13596	Neural cell adhesion molecule 1	1	Ncam1	Rattus norvegicus	95 kDa	16	16	0.999959	86444150	57499960	86532102	83630523	80436110	78265091	101700541	88694295	72408167		0.670738	0.934829		0.544346	1.0745
1023	D3ZSV6	RNA helicase	1	Dhx33	Rattus norvegicus	78 kDa	16	16	0.999955	107689200	112779169	117679228	111233533	107987845	101660235	58582559	63262821	61689101		0.227722	1.05385		0.000104114	0.572077
1024	P0C0R5	Phosphoinositide 3-kinase regulatory subunit 4	1	Pik3r4	Rattus norvegicus	152 kDa	16	16	0.999954	64660260	67563186	70362633	73047143	70593572	68679535	46878044	50003295	47498427		0.199796	0.953889		0.000139258	0.679961
1025	D4A1J6	Ankyrin repeat and FYVE domain-containing 1	1	Ankfy1	Rattus norvegicus	129 kDa	16	16	0.999954	94488090	90989495	83185535	89684301	89623048	73329429	87380465	91040145	90647244		0.460656	1.0666		0.422175	1.06954
1026	O55043	Rho guanine nucleotide exchange factor 7	1	Arhgef7	Rattus norvegicus	73 kDa	16	16	0.999953	100183500	108848722	103094644	115715669	108800287	110200010	170074356	181732020	181252190		0.0889058	0.932289		9.683e-05	1.59239
1027	O54922	Exocyst complex component 7	1	Exoc7	Rattus norvegicus	75 kDa	16	16	0.99995	54577580	55008227	52724169	54394296	51308190	52636365	68265436	59533819	51879918		0.312224	1.0252		0.265434	1.12801
1028	P12839	Neurofilament medium polypeptide	1	Nefm	Rattus norvegicus	96 kDa	16	13	0.999949	27859480	21403180	23338968	25584766	17680983	18035411	0	0	0		0.29132	1.19483		0.000390841	0.0472298
1029	D3ZN39	Ubiquitin specific protease 8 (Predicted)	1	Usp8	Rattus norvegicus	123 kDa	16	16	0.999947	60551910	59767626	52938263	60153939	71837412	54086872	35054825	30829818	23722408		0.528336	0.935877		0.00842132	0.478692
1030	Q4FZU8	Rho family-interacting cell polarization regulator 1	1	Ripor1	Rattus norvegicus	132 kDa	16	16	0.999947	37206930	39202940	37169696	40537131	38820751	38629012	64144282	70728469	68395014		0.178582	0.962573		0.000418948	1.7218
1031	D3ZDU2	Regulatory-associated protein of MTOR, complex 1	1	Rptor	Rattus norvegicus	149 kDa	16	16	0.999943	77094590	78858554	75096537	79130540	80995853	75937367	62098459	68977525	67334796		0.420493	0.978911		0.0149761	0.839953
1032	A0A0G2K4T5	Structural maintenance of chromosomes protein 5	1	Smc5	Rattus norvegicus	129 kDa	16	16	0.999937	80034790	80779397	75520137	79037113	79012927	74910762	46179147	40947468	48959664		0.633474	1.01435		0.0051067	0.582746
1033	D4A106	WD repeat domain 3	1	Wdr3	Rattus norvegicus	106 kDa	16	16	0.999935	224725900	216733095	213534368	233326677	249274687	215216657	106508031	121002360	115633001		0.280848	0.940104		0.000255735	0.491942
1034	F1M1R4	RNA-binding motif protein 27	1	Rbm27	Rattus norvegicus	119 kDa	16	15	0.999919	174353300	181208643	183155655	190589701	177055409	178608943	132853017	126252709	129819661		0.653185	0.98652		0.000624468	0.712219
1035	D3ZAF9	SH3 and PX domains 2B	1	Sh3pxd2b	Rattus norvegicus	89 kDa	16	15	0.999918	90002610	100535754	94602390	115027070	117170023	110690584	213747138	230748974	220054352		0.0141436	0.830966		3.44532e-05	1.93768
1036	Q4KMC4	Glutamine--fructose-6-phosphate aminotransferase [isomerizing] 2	1	Gfpt2	Rattus norvegicus	77 kDa	16	13	0.999918	62021600	63248446	57155712	66079616	67365137	57377473	60961231	72537959	55797590		0.512488	0.957494		0.907479	0.988546
1037	D4A778	Zinc finger protein 644	1	Zfp644	Rattus norvegicus	144 kDa	16	16	0.999916	34076500	34947541	29637129	38260017	36988917	33227549	23966858	27921931	21247845		0.226606	0.908791		0.0202344	0.6712
1038	Q62824	Exocyst complex component 4	1	Exoc4	Rattus norvegicus	111 kDa	16	16	0.999913	50261650	89733757	94352198	63910840	84782335	75075195	97715192	89693870	89324532		0.949962	1.01513		0.103583	1.24387
1039	Q5U1Z0	Rab3 GTPase-activating protein non-catalytic subunit	1	Rab3gap2	Rattus norvegicus	154 kDa	16	16	0.999913	33632650	34620209	31056312	35174316	36360121	33844612	49245174	43323082	45345116		0.207035	0.941817		0.00734446	1.30745
1040	B4F7C2	Tubulin beta chain	1	Tubb4a	Rattus norvegicus	50 kDa	16	3	0.999912	85218590	87692469	90695626	85636002	76990593	82784452	8789689	5858702	6401449		0.134655	1.07485		0.0014608	0.0845284
1041	F1LRR4	WD repeat domain 62	1	Wdr62	Rattus norvegicus	169 kDa	16	16	0.999907	36828620	39944388	36779170	42838726	37156335	37431970	22492534	26397559	20608363		0.588846	0.968375		0.00600219	0.58999
1042	Q7TP65	Ankyrin repeat and LEM domain-containing protein 2	1	Ankle2	Rattus norvegicus	106 kDa	16	16	0.999901	87733660	91508690	80773886	90985574	89907231	93722613	50607853	87867398	71807258		0.263756	0.94572		0.211159	0.746794
1043	D3ZRE7	SWAP complex protein (Predicted), isoform CRA_b	1	Swap70	Rattus norvegicus	69 kDa	16	16	0.999901	73829650	76870119	68200943	84101055	80267694	76024803	89375623	99609925	102521679		0.110974	0.91025		0.0240558	1.21156
1044	D4AAN0	URB2 ribosome biogenesis homolog	1	Urb2	Rattus norvegicus	178 kDa	16	16	0.999898	85618210	92992504	74103259	94696037	102397303	80054317	35486924	52755270	42936236		0.405531	0.912603		0.00819559	0.469589
1045	Q6IG02	Keratin, type II cytoskeletal 2 epidermal	1	Krt2	Rattus norvegicus	69 kDa	16	14	0.999898	156744500	133285412	171204357	124418917	127926467	84732612	312762660	153942514	612154454		0.118359	1.3842		0.111472	2.79584
1046	P97779	Hyaluronan-mediated motility receptor	1	Hmmr	Rattus norvegicus	58 kDa	16	16	0.999887	78788430	74175973	77701784	74202603	69366314	70957757	84619732	71247249	74901465		0.05466	1.0753		0.299911	1.0733
1047	Q9JLU4	SH3 and multiple ankyrin repeat domains protein 3	1	Shank3	Rattus norvegicus	186 kDa	16	16	0.999873	20454800	27742550	26562784	38826016	13415481	14618898	108348389	91789899	106193714		0.578075	1.25562		0.037706	5.17637
1048	F1LLW9	Lysine demethylase 2B	1	Kdm2b	Rattus norvegicus	123 kDa	16	16	0.999872	40183990	44117172	40459181	41797572	44324986	42249835	5928651	6234975	4347346		0.462286	0.971295		0.00242739	0.127095
1049	F1LR12	Neuron navigator 2	1	Nav2	Rattus norvegicus	261 kDa	16	16	0.999868	57484100	57391161	56596560	55460752	48862975	55393622	27671867	44996613	52675102		0.224379	1.07544		0.288458	0.758809
1050	F1M6T3	Junctional cadherin 5-associated	1	Jcad	Rattus norvegicus	146 kDa	16	16	0.999867	36725940	35249282	34988921	36224070	31969877	36357433	62392742	69295195	66900528		0.631977	1.02465		0.000417802	1.90098
1051	D4AB26	SMC6 structural maintenance of chromosomes 6-like 1 (Yeast) (Predicted)	1	Smc6	Rattus norvegicus	127 kDa	16	16	0.99986	50404170	45469803	51760827	48946396	42735243	46861741	31118628	25649238	28397311		0.32126	1.06567		0.0029779	0.613784
1052	D3ZXJ5	Elongation factor-like GTPase 1	1	Efl1	Rattus norvegicus	126 kDa	16	16	0.999858	186567900	197032872	188502930	204009321	193709369	186063263	171269203	165074734	179998002		0.569819	0.980417		0.0286636	0.88455
1053	A0A0G2K4D9	Stromal antigen 2	1	Stag2	Rattus norvegicus	146 kDa	16	15	0.999857	101601000	108969759	105964864	113328501	92923876	101997189	84127542	63750008	84388527		0.668053	1.02984		0.069812	0.749691
1054	D3ZFU9	Myosin light chain kinase, smooth muscle	1	Mylk	Rattus norvegicus	215 kDa	16	16	0.999836	54489860	64956507	60139730	72249262	69880165	70432201	20867066	14556865	22835260		0.0729878	0.842779		0.0104947	0.269191
1055	Q63638	Striated muscle-specific serine/threonine-protein kinase	1	Speg	Rattus norvegicus	354 kDa	16	16	0.999832	23107340	28084942	21493912	26575383	25723047	27283331	172757116	179724763	182979717		0.348804	0.907709		1.51873e-07	6.72848
1056	A1EC95	HEAT repeat-containing protein 6	1	Heatr6	Rattus norvegicus	137 kDa	16	16	0.999811	28895150	33083137	31011808	33061968	30406520	30098036	37872858	33534799	35788495		0.896862	0.993211		0.0435763	1.14528
1057	F1LMI1	BUB1 mitotic checkpoint serine/threonine kinase B	1	Bub1b	Rattus norvegicus	120 kDa	16	16	0.999776	40136590	60939167	60546397	56808053	62736584	55069671	21205167	25636852	18102470		0.572132	0.91039		0.00469148	0.368751
1058	B5DEL5	Kelch-like 9 (Drosophila)	1	Klhl9	Rattus norvegicus	69 kDa	16	16	0.999699	68945400	78132453	73053711	65384115	73372951	62479883	70615311	76421505	66861831		0.209839	1.09499		0.374499	1.06377
1059	Q6MG13	RNA helicase	1	Dhx16	Rattus norvegicus	119 kDa	16	15	0.999692	114724500	122031955	109729224	130020086	123621946	119073368	72545422	64471861	75912444		0.143305	0.929346		0.00194276	0.570327
1060	D4AC12	Ankyrin repeat and SAM domain containing 1 (Predicted)	1	Anks1a	Rattus norvegicus	122 kDa	16	16	0.999682	69822380	70387751	66862404	74332743	78480851	70359231	68014131	70599602	65486487		0.128034	0.928545		0.0895365	0.915017
1061	P97874	Cyclin-G-associated kinase	1	Gak	Rattus norvegicus	144 kDa	16	16	0.999671	66606540	70369987	63553398	73595038	69105037	64148031	45622407	52487361	48099115		0.575457	0.970139		0.00368451	0.706767
1062	A0A0G2JZE7	Rho guanine nucleotide exchange factor 40	1	Arhgef40	Rattus norvegicus	165 kDa	16	16	0.999624	39626590	37061182	41855431	43988075	34221058	34469923	35402434	30265952	30278910		0.578051	1.05811		0.196969	0.855105
1063	D4AC38	Argonaute RISC component 1	1	Ago1	Rattus norvegicus	97 kDa	16	11	0.999555	61491360	63451128	60360483	64853599	56410286	62172757	20095802	7920400	13451137		0.811464	1.01167		0.026474	0.211141
1064	O54952	Breast cancer type 1 susceptibility protein homolog	1	Brca1	Rattus norvegicus	200 kDa	16	16	0.999538	26464330	27898389	30116541	20892332	21645157	22338985	15581684	13861342	7821613		0.00840717	1.3008		0.106229	0.550937
1065	F1M0L3	Histone-lysine N-methyltransferase	1	Kmt2a	Rattus norvegicus	419 kDa	16	15	0.99947	17473430	19822393	19904125	17414846	19924514	16971048	17919839	14269885	13483134		0.468857	1.05395		0.167541	0.836584
1066	D3ZA12	Chromodomain-helicase-DNA-binding protein 6	1	Chd6	Rattus norvegicus	303 kDa	16	11	0.999402	11316830	10280708	11927808	11268404	11314809	10421360	5726833	5381682	6381911		0.793456	1.01459		0.00135756	0.528993
1067	D4ABM3	Dishevelled associated activator of morphogenesis 1 (Predicted)	1	Daam1	Rattus norvegicus	113 kDa	16	16	0.999395	39930570	36272190	39505655	40868960	57257675	40895438	82265257	88201057	86713569		0.263158	0.842452		0.0271375	1.87338
1068	D3ZSU6	Ankyrin repeat domain 11	1	Ankrd11	Rattus norvegicus	292 kDa	16	16	0.99933	17059790	17570416	18171486	18614026	18662883	19881385	27483953	11762197	40989120		0.0500737	0.923904		0.615139	1.24258
1069	D3ZG78	Zinc finger ZZ-type and EF-hand domain-containing 1	1	Zzef1	Rattus norvegicus	332 kDa	16	16	0.999271	10815140	10557980	11149395	10808855	11176146	10974482	24402031	19329523	28055820		0.513497	0.986588		0.0188382	2.15314
1070	D4A3T0	SOS Ras/Rac guanine nucleotide exchange factor 1	1	Sos1	Rattus norvegicus	151 kDa	16	16	0.999234	46294080	44680452	48980691	52295286	47306191	44589435	64989593	68811938	59614855		0.631808	0.972043		0.00952226	1.34199
1071	D4AA77	Plexin D1	1	Plxnd1	Rattus norvegicus	190 kDa	16	16	0.999147	16757500	14707419	12444578	16987044	15008016	19485910	63644653	69281352	60273528		0.234077	0.851507		0.000516987	3.76803
1072	Q5XIF6	Tubulin alpha-4A chain	1	Tuba4a	Rattus norvegicus	50 kDa	16	2	0.999114	67335520	58851090	66245815	55396239	48176141	58052472	62200677	56963329	76181810		0.0712246	1.19218		0.157548	1.20329
1073	D3ZSP7	E3 ubiquitin-protein ligase TTC3	1	Ttc3	Rattus norvegicus	226 kDa	16	16	0.999094	47436870	56432015	47998559	54510404	48466825	47949156	23269132	20893302	16568569		0.949238	1.00474		0.0053961	0.399138
1074	G3V829	Far upstream element-binding protein 3	1	Fubp3	Rattus norvegicus	61 kDa	15	15	1	704212800	679336230	639731703	745061275	746570727	648788106	520247345	508896403	521993765		0.379905	0.946542		0.0180896	0.726183
1075	P63004	Platelet-activating factor acetylhydrolase IB subunit alpha	1	Pafah1b1	Rattus norvegicus	47 kDa	15	15	1	639740100	641297302	650260682	585520962	579025228	593087189	762672361	721141396	687802790		0.0006187	1.09883		0.0156041	1.23449
1076	D4A3E1	Heterogeneous nuclear ribonucleoprotein L-like	1	Hnrnpll	Rattus norvegicus	64 kDa	15	15	1	325081600	338885009	311674294	302852557	348583792	290049092	263297534	250978719	246102864		0.577031	1.03891		0.0495815	0.809836
1077	Q6AYK8	Eukaryotic translation initiation factor 3 subunit D	1	Eif3d	Rattus norvegicus	64 kDa	15	15	1	1285826000	1407644145	1266880281	1377891535	1356669724	1276512817	1012947796	1062882076	944971370		0.760269	0.986807		0.00365048	0.752648
1078	Q9Z2J4	Nexilin	1	Nexn	Rattus norvegicus	78 kDa	15	15	1	70249840	56986911	58689697	105716735	98550195	106255723	1388720775	1573243753	1611346871		0.00876335	0.596499		1.45838e-05	14.7056
1079	Q5BJZ3	Proton-translocating NAD(P)(+) transhydrogenase	1	Nnt	Rattus norvegicus	114 kDa	15	15	1	484121800	482057599	496415909	498865342	501666283	494782924	878856055	920939633	1020671440		0.121418	0.978053		0.00456951	1.88252
1080	Q5XI34	Protein phosphatase 2 (Formerly 2A), regulatory subunit A (PR 65), alpha isoform, isoform CRA_a	1	Ppp2r1a	Rattus norvegicus	65 kDa	15	13	1	847768000	960044302	918494701	823597187	885976240	825242725	1182193458	1234880305	1118937377		0.184536	1.07475		0.000994535	1.39466
1081	P56574	Isocitrate dehydrogenase [NADP], mitochondrial	1	Idh2	Rattus norvegicus	51 kDa	15	14	1	598384600	658137457	609761688	667231502	730313668	681892616	2404658114	3322236823	3177756253		0.0534232	0.897398		0.00298277	4.24328
1082	D3ZRM0	Dual-specificity phosphatase 27, atypical	1	Dusp27	Rattus norvegicus	129 kDa	15	15	1	0	3113829	172739	2411080	188026	2082871	129655443	154725679	148940049		0.936881	0.904522		0.0259836	146.81
1083	P49134	Integrin beta-1	1	Itgb1	Rattus norvegicus	88 kDa	15	15	1	336974800	349552507	301909312	325439225	335476239	336346074	697154318	774882974	707126889		0.833254	0.989364		0.000749618	2.18297
1084	D4AAM0	Transportin 3	1	Tnpo3	Rattus norvegicus	104 kDa	15	15	1	118148400	141987282	111828746	131381076	133903310	123874452	69588709	83888395	74821490		0.567686	0.951279		0.00418148	0.585222
1085	Q07205	Eukaryotic translation initiation factor 5	1	Eif5	Rattus norvegicus	49 kDa	15	15	1	582280100	551580276	504283687	528051042	567796353	511900080	730824229	747189669	712160335		0.748978	1.01809		0.00364729	1.36329
1086	O09175	Aminopeptidase B	1	Rnpep	Rattus norvegicus	73 kDa	15	15	1	368860500	400689663	328541430	360051537	355468040	351352102	280556535	277621141	256460849		0.700979	1.02593		0.00780261	0.763008
1087	P16617	Phosphoglycerate kinase 1	1	Pgk1	Rattus norvegicus	45 kDa	15	4	1	1246145000	1489585011	1229523972	1682916090	1669450674	1435842653	908539790	1283404731	1055909974		0.0800166	0.827071		0.0391426	0.673283
1088	G3V656	RNA methyltransferase	1	LOC100910540	Rattus norvegicus	72 kDa	15	15	1	85120780	89126942	94614440	81587216	82806123	78336535	68486594	42857168	44210608		0.059628	1.10692		0.0886768	0.625896
1089	D3ZAN3	Alpha glucosidase 2 alpha neutral subunit (Predicted)	1	Ganab	Rattus norvegicus	91 kDa	15	15	1	978841000	1080827780	1097467858	992983614	993918768	985590873	828823841	834822806	694509544		0.241158	1.06078		0.0594484	0.790523
1090	B5DF71	Brd3 protein	1	Brd3	Rattus norvegicus	81 kDa	15	11	1	140897700	142184789	154020393	153326813	134266024	141680950	94247296	89154439	94510726		0.716562	1.01893		0.00233421	0.648135
1091	Q63569	26S proteasome regulatory subunit 6A	1	Psmc3	Rattus norvegicus	49 kDa	15	15	1	1292700000	1241573491	1304861920	1209534241	1236252141	1164150768	1182214273	1164932867	1132563205		0.0581567	1.06357		0.172923	0.964069
1092	Q9QXU8	Cytoplasmic dynein 1 light intermediate chain 1	1	Dync1li1	Rattus norvegicus	57 kDa	15	14	0.999999	130541700	133185671	117284235	153009255	169051481	142786006	143321504	173668892	156206918		0.0368154	0.820367		0.82868	1.01727
1093	Q5RKI0	WD repeat-containing protein 1	1	Wdr1	Rattus norvegicus	66 kDa	15	15	0.999999	1012962000	952240197	930392298	910435372	965363595	961697207	1617138531	1586684934	1492746006		0.56486	1.02018		0.000117387	1.65481
1094	D3ZQL8	Pumilio 2 (Drosophila)	1	Pum2	Rattus norvegicus	114 kDa	15	13	0.999999	114661300	131705002	115756950	124398134	131228443	114853682	72708972	74494360	62219127		0.7135	0.976921		0.00186982	0.564351
1095	Q63525	Nuclear migration protein nudC	1	Nudc	Rattus norvegicus	38 kDa	15	15	0.999999	2424444000	2195130995	2258285822	2130620633	1902266539	2100572434	1665865555	1433782464	1449697181		0.0702522	1.12179		0.00930058	0.740904
1096	D3Z898	Deoxynucleoside triphosphate triphosphohydrolase SAMHD1	1	Samhd1	Rattus norvegicus	72 kDa	15	15	0.999999	136885200	123096134	122189313	121227891	125156460	120189866	87110805	72647711	70451918		0.388022	1.04129		0.0166867	0.625299
1097	D3ZZ68	Synaptopodin 2-like	1	Synpo2l	Rattus norvegicus	103 kDa	15	15	0.999999	3225063	3094380	2817955	10959245	13592881	11026139	875531344	1122064825	1052930053		0.000349494	0.257737		1.73988e-06	85.7153
1098	Q3KRE0	ATPase family AAA domain-containing protein 3	1	Atad3	Rattus norvegicus	67 kDa	15	15	0.999999	395569100	416130381	416437430	392476406	388343016	391673938	409295648	420791515	405531132		0.10875	1.04717		0.0337124	1.05372
1099	G3V667	Integrin subunit alpha 6	1	Itga6	Rattus norvegicus	119 kDa	15	15	0.999999	99341750	92414542	100302956	100794250	106130721	89046323	306348707	351150071	352603455		0.858748	0.988776		6.71058e-05	3.41482
1100	B5DF62	Non-specific serine/threonine protein kinase	1	Pak4	Rattus norvegicus	65 kDa	15	15	0.999999	155053000	164183741	163919678	173062417	162386752	157824674	198741117	192834432	178372979		0.576293	0.979876		0.0280008	1.15511
1101	Q562C7	Pumilio homolog 3	1	Pum3	Rattus norvegicus	73 kDa	15	15	0.999999	108723300	122101953	107602191	108897369	97900913	100599437	65079984	58956382	41446055		0.141619	1.10024		0.0374524	0.529282
1102	D4A0E8	Protein arginine N-methyltransferase 5	1	Prmt5	Rattus norvegicus	73 kDa	15	15	0.999999	550677300	579803733	573135064	564334943	568672310	558609141	355625908	386556699	367323576		0.710898	1.00688		0.00232407	0.655515
1103	Q63186	Translation initiation factor eIF-2B subunit delta	1	Eif2b4	Rattus norvegicus	58 kDa	15	15	0.999999	187247500	206125082	202414270	196742950	185198117	197084559	198853352	207723385	197486139		0.482216	1.02849		0.180118	1.04341
1104	Q6IMY1	Microtubule-associated tumor suppressor 1 homolog	1	Mtus1	Rattus norvegicus	51 kDa	15	15	0.999998	8011216	4343572	5956885	10226583	10491069	9332331	187291372	197494357	232199600		0.0917487	0.591573		2.37826e-05	20.4706
1105	P40615	H/ACA ribonucleoprotein complex subunit DKC1	1	Dkc1	Rattus norvegicus	57 kDa	15	15	0.999998	406490800	382269727	394301184	374639668	352514998	362054981	291056481	237312163	237528554		0.0297571	1.08616		0.0280201	0.700082
1106	D4A1W8	Microsomal triglyceride transfer protein large subunit	1	Mttp	Rattus norvegicus	99 kDa	15	15	0.999998	71408630	56842492	82413802	67433857	35903830	69590942	13336204	349176	28903		0.414213	1.25685		0.117409	0.00927858
1107	P25286	V-type proton ATPase 116 kDa subunit a1	1	Atp6v0a1	Rattus norvegicus	96 kDa	15	15	0.999998	111560700	107661078	112416515	101149465	105720834	103321146	137982358	148796158	148718763		0.0223558	1.06913		0.00128739	1.40332
1108	O08679	Serine/threonine-protein kinase MARK2	1	Mark2	Rattus norvegicus	81 kDa	15	12	0.999997	64106830	64193205	66558368	58851541	53860877	60176196	53626053	50860543	53382626		0.0570072	1.12818		0.0995245	0.913904
1109	P47858	ATP-dependent 6-phosphofructokinase, muscle type	1	Pfkm	Rattus norvegicus	86 kDa	15	12	0.999996	133725100	139391305	106804186	148970136	155112670	133896594	151964545	249837732	182495066		0.213269	0.863323		0.198706	1.30831
1110	D3ZPD0	Cytoskeleton-associated protein 2	1	Ckap2	Rattus norvegicus	75 kDa	15	15	0.999996	106552600	109888370	110201571	112432932	106260842	90041841	37498651	41483760	32362193		0.459829	1.06251		0.000499034	0.360362
1111	Q811S9	Guanine nucleotide-binding protein-like 3	1	Gnl3	Rattus norvegicus	61 kDa	15	15	0.999996	315138000	327810097	347086500	332325784	297336864	311528912	205365821	194874321	203229937		0.301066	1.05216		0.00129021	0.641682
1112	Q496Z0	Elongator complex protein 2	1	Elp2	Rattus norvegicus	92 kDa	15	15	0.999996	319544900	361340616	292348273	332201087	367746985	300860712	311327140	288648804	253430987		0.753826	0.972026		0.128661	0.852531
1113	Q80Z29	Nicotinamide phosphoribosyltransferase	1	Nampt	Rattus norvegicus	55 kDa	15	15	0.999996	532118600	526901510	528321806	557770804	544817588	515743077	333838361	320593967	323819623		0.50354	0.981368		0.000294761	0.604716
1114	D4A962	Heterogeneous nuclear ribonucleoprotein U-like 1	1	Hnrnpul1	Rattus norvegicus	96 kDa	15	15	0.999996	329773100	350848339	348416745	334661948	308284029	334626625	309011362	318136638	327779469		0.206599	1.05302		0.522067	0.977277
1115	O35547	Long-chain-fatty-acid--CoA ligase 4	1	Acsl4	Rattus norvegicus	79 kDa	15	14	0.999996	123812100	147803745	129482315	130962559	117596605	119498308	120043443	134288851	95550567		0.263338	1.08789		0.621594	0.942402
1116	Q3KRC3	SRP receptor subunit alpha	1	Srpra	Rattus norvegicus	70 kDa	15	15	0.999996	302908700	302734611	303199561	300655295	297410007	295410643	256063403	260274520	252099955		0.0784061	1.01722		0.00058959	0.860004
1117	D3ZPA8	G-2 and S-phase-expressed 1	1	Gtse1	Rattus norvegicus	80 kDa	15	15	0.999996	82426730	89865021	90890209	76746995	68068853	76653681	58227309	58898220	45731899		0.0289501	1.18908		0.0447229	0.731647
1118	Q64057	Alpha-aminoadipic semialdehyde dehydrogenase	1	Aldh7a1	Rattus norvegicus	59 kDa	15	15	0.999995	460994100	455805162	406244565	484608497	509956515	410690330	475859996	521101637	498375958		0.502084	0.943933		0.428678	1.06784
1119	P14740	Dipeptidyl peptidase 4	1	Dpp4	Rattus norvegicus	88 kDa	15	15	0.999995	163482900	130281753	160225668	121859861	107893324	136495991	4665812	708325	963787		0.097627	1.2389		0.0160302	0.0121075
1120	P05370	Glucose-6-phosphate 1-dehydrogenase	1	G6pdx	Rattus norvegicus	59 kDa	15	15	0.999995	212539800	197378822	181747751	190008830	219224045	186842364	183626999	153827568	161904086		0.924571	0.993172		0.0724236	0.837588
1121	P35426	Cyclin-dependent kinase 4	1	Cdk4	Rattus norvegicus	34 kDa	15	15	0.999995	463672300	474465646	466169470	462154248	461383217	472813506	264465181	370431685	359065331		0.617328	1.00571		0.0816075	0.703996
1122	Q01728	Sodium/calcium exchanger 1	1	Slc8a1	Rattus norvegicus	108 kDa	15	15	0.999995	11816250	5008566	6270928	17957555	33756746	18353030	874265300	1141484193	1043307115		0.0283178	0.321912		0.00101651	45.4016
1123	B2GV01	Metastasis-associated 1 family, member 2	1	Mta2	Rattus norvegicus	75 kDa	15	13	0.999995	345087700	352018281	373895456	350843304	332714006	354845195	294540023	272070557	276570903		0.38283	1.03119		0.00300746	0.811839
1124	A0A0G2K6I4	ENAH, actin regulator	1	Enah	Rattus norvegicus	63 kDa	15	15	0.999995	201702500	206531057	210983005	204584472	192261337	197440583	218200231	193001317	179367114		0.143696	1.04211		0.88949	0.990799
1125	A0A0G2QC27	Nucleolar protein 6	1	Nol6	Rattus norvegicus	128 kDa	15	15	0.999995	235855200	256835865	276750372	248309015	236790975	229010396	160999996	141086448	131557879		0.254282	1.07579		0.00686626	0.605441
1126	A0A0G2JZQ1	RNA helicase	1	Ddx19b	Rattus norvegicus	55 kDa	15	15	0.999995	595644600	654619094	595021076	635628223	615974163	601958242	508484076	605406321	558430062		0.89183	0.994776		0.163575	0.900161
1127	O88588	Phosphofurin acidic cluster sorting protein 1	1	Pacs1	Rattus norvegicus	105 kDa	15	15	0.999994	145262400	153310469	140257467	166330776	169548557	153331451	168029408	161548569	164563252		0.0561772	0.897259		0.766742	1.0109
1128	B2RYI2	Signal recognition particle subunit SRP68	1	Srp68	Rattus norvegicus	70 kDa	15	15	0.999994	292901500	320139879	298178858	305288440	301187064	294526527	296001444	286913442	281298768		0.742458	1.0107		0.0901032	0.959063
1129	G3V7Q4	Tyrosine-protein phosphatase non-receptor type 12	1	Ptpn12	Rattus norvegicus	86 kDa	15	15	0.999994	43787130	41588372	45753648	42795616	40884188	41181827	38350182	36476627	37170075		0.216759	1.04961		0.00593076	0.896957
1130	P62260	14-3-3 protein epsilon	1	Ywhae	Rattus norvegicus	29 kDa	15	14	0.999993	5915815000	5331456929	5883079241	6010666290	5276889900	5976932324	5661792563	5483310948	5752653751		0.901905	0.992877		0.693312	0.980308
1131	Q68FS2	COP9 signalosome complex subunit 4	1	Cops4	Rattus norvegicus	46 kDa	15	15	0.999993	443888600	412431496	380662208	436479325	435263515	394546783	400211590	428228313	424960770		0.68552	0.976002		0.821985	0.990452
1132	Q9Z1W6	Protein LYRIC	1	Mtdh	Rattus norvegicus	64 kDa	15	15	0.999993	337036200	310249287	324781334	326255667	293635159	319995335	314073764	309174382	321762512		0.448205	1.03472		0.867599	1.00636
1133	B1H234	Leucine-rich repeat transmembrane protein FLRT3	1	Flrt3	Rattus norvegicus	73 kDa	15	15	0.999992	87548810	93080294	88141410	92385013	92722113	94187023	71423994	65444732	58117210		0.175956	0.96199		0.0251067	0.69569
1134	G3V6G7	Polynucleotide phosphorylase 1	1	Pnpt1	Rattus norvegicus	86 kDa	15	15	0.999992	182075300	184719188	198292884	177357126	167680214	180133263	216407072	241273044	235378458		0.102002	1.07576		0.00364561	1.31889
1135	Q925S8	ATP-dependent zinc metalloprotease YME1L1	1	Yme1l1	Rattus norvegicus	80 kDa	15	15	0.99999	240190100	239678604	243326022	238839280	233154906	231664873	203485855	213730704	222669370		0.0788098	1.02783		0.0537353	0.908832
1136	Q6IV68	Fanconi anemia group D2 protein homolog	1	Fancd2	Rattus norvegicus	164 kDa	15	15	0.99999	87318410	97889726	81805811	95045094	108812654	98115167	29951325	22632187	23669335		0.13957	0.88327		0.000962809	0.250993
1137	A0A0G2JY48	Receptor protein-tyrosine kinase	1	Ephb2	Rattus norvegicus	110 kDa	15	13	0.999989	28102400	32498076	30669338	25735756	29769322	35050018	55463478	45215958	45260106		0.896234	1.01415		0.0148201	1.61686
1138	Q5XIN6	Mitochondrial proton/calcium exchanger protein	1	Letm1	Rattus norvegicus	83 kDa	15	15	0.999989	231171100	235927241	227103604	226277096	232678766	224286920	247238112	257574315	279132807		0.365728	1.01604		0.0514719	1.14607
1139	D4A914	5'-3' exoribonuclease	1	Xrn2	Rattus norvegicus	109 kDa	15	15	0.999989	339999200	388958255	365781709	396665580	392931366	355976771	290251676	276290460	282729958		0.430041	0.955315		0.00629274	0.742079
1140	D4ACF1	Eukaryotic translation initiation factor 4E nuclear import factor 1	1	Eif4enif1	Rattus norvegicus	108 kDa	15	15	0.999988	70004380	68959191	69651717	83361824	84351326	72927328	58008055	69893420	60249454		0.0933684	0.86876		0.0299675	0.780985
1141	Q5EIC4	Probable E3 ubiquitin-protein ligase IRF2BPL	1	Irf2bpl	Rattus norvegicus	81 kDa	15	13	0.999988	16372160	27420124	18313972	24938743	24961346	20471902	63626984	80506330	74788145		0.459731	0.864077		0.000295665	3.10934
1142	Q6PCT9	26S proteasome non-ATPase regulatory subunit 6	1	Psmd6	Rattus norvegicus	46 kDa	15	15	0.999988	856948600	857730183	949096238	850433567	811895951	790177602	875039237	808091973	841239485		0.123373	1.08538		0.411444	1.02923
1143	M0R6T4	MMS19 nucleotide excision repair protein	1	Mms19	Rattus norvegicus	113 kDa	15	15	0.999988	63148160	69270556	68222586	63419011	65674733	51648537	82124106	68529497	91073828		0.280737	1.11529		0.0615758	1.33564
1144	F1LYQ8	FERM, ARHGEF and pleckstrin domain-containing protein 1	1	Farp1	Rattus norvegicus	119 kDa	15	15	0.999988	246643000	259995427	261424326	271541667	271740740	263688186	212894081	211422420	202506065		0.097762	0.951553		0.000448012	0.776647
1145	Q4V8C2	Centromere/kinetochore protein zw10 homolog	1	Zw10	Rattus norvegicus	88 kDa	15	15	0.999987	177577400	188508829	182711326	180786678	178446110	179417491	136624894	149344464	143500727		0.399013	1.01855		0.0112855	0.796792
1146	O54975	Xaa-Pro aminopeptidase 1	1	Xpnpep1	Rattus norvegicus	70 kDa	15	15	0.999987	455007000	459892141	483804056	425345532	421928316	437723282	783535537	775739307	782796194		0.0269967	1.08823		0.000130092	1.82284
1147	Q9JLJ3	4-trimethylaminobutyraldehyde dehydrogenase	1	Aldh9a1	Rattus norvegicus	54 kDa	15	15	0.999987	890427000	845867762	854650424	768823509	807091173	793397602	823114166	817217952	818712246		0.013723	1.09349		0.116346	1.03808
1148	B1H268	Mini-chromosome maintenance complex-binding protein	1	Mcmbp	Rattus norvegicus	73 kDa	15	15	0.999987	207777400	222858037	217073568	215598810	220627467	198441599	194094422	187203001	176901229		0.616805	1.02117		0.0395622	0.879777
1149	Q6AYT3	RNA-splicing ligase RtcB homolog	1	Rtcb	Rattus norvegicus	55 kDa	15	15	0.999986	1070825000	1165671036	1116795198	1133573876	1078899668	1097218524	953938319	968881314	926617401		0.68371	1.01278		0.00162633	0.860972
1150	A0A0G2K1L0	Tenascin C	1	Tnc	Rattus norvegicus	222 kDa	15	15	0.999986	49225290	46628576	46219071	43831394	34932168	45679715	79423855	17707887	31295850		0.234065	1.14897		0.759915	0.856952
1151	O88941	Mannosyl-oligosaccharide glucosidase	2	Mogs	Rattus norvegicus	92 kDa	15	15	0.999983	307700200	308704550	294192588	301522168	291311523	303247241	250612968	216597681	234867319		0.47004	1.01612		0.0210809	0.782232
1152	Q5U2X6	PAT complex subunit CCDC47	1	Ccdc47	Rattus norvegicus	56 kDa	15	15	0.999983	339360700	347159787	369260001	338111520	320857845	333280228	318950724	321384133	313280359		0.119994	1.06361		0.110597	0.961243
1153	A0A0G2K214	Zinc finger CCCH-type-containing 7B	1	Zc3h7b	Rattus norvegicus	110 kDa	15	14	0.999982	60852500	66606925	68517750	62095334	63047047	52114614	56112442	49158004	46995192		0.236355	1.10825		0.13682	0.859689
1154	Q63707	Dihydroorotate dehydrogenase (quinone), mitochondrial	1	Dhodh	Rattus norvegicus	43 kDa	15	15	0.999981	164556200	166526860	171399975	182222315	163521803	168677093	144661583	149558096	158756268		0.565663	0.977669		0.0409242	0.880819
1155	P14669	Annexin A3	1	Anxa3	Rattus norvegicus	36 kDa	15	15	0.99998	102268500	84063582	74851238	58347318	109824740	92724435	247209373	417223346	289085192		0.907513	1.02694		0.00659098	3.68849
1156	A0A0G2QC04	Plastin 1	1	Pls1	Rattus norvegicus	70 kDa	15	12	0.999978	131252300	139512613	126831671	139105242	128627073	137267642	15590472	11309697	10128290		0.640425	0.981525		0.0021743	0.0899221
1157	D4A5K7	RNA-binding motif protein 28	1	Rbm28	Rattus norvegicus	84 kDa	15	15	0.999978	213829500	221338820	224906628	211609647	185222940	213559915	153663800	136075250	146833411		0.217617	1.08341		0.00546412	0.715828
1158	Q6MG21	Valine--tRNA ligase, mitochondrial	1	Vars2	Rattus norvegicus	119 kDa	15	15	0.999977	56296280	57567488	52901951	50274020	52828200	52181721	73746443	74095709	71945673		0.0881211	1.0735		0.00014474	1.41559
1159	D3ZTF1	Solute carrier family 4 member 1 adaptor protein	1	Slc4a1ap	Rattus norvegicus	79 kDa	15	15	0.999977	50671070	49960430	49322074	41173153	47956127	44350090	40501440	37797395	31520931		0.110966	1.12553		0.099481	0.819835
1160	D4A987	Cdc42 GTPase-activating protein (Predicted)	1	Arhgap31	Rattus norvegicus	155 kDa	15	15	0.999976	4435296	4227174	3322827	6698336	6078702	6740787	57121008	52005279	57612183		0.0206087	0.610001		1.36694e-06	8.54328
1161	D4AE75	POP1 homolog, ribonuclease P/MRP subunit	1	Pop1	Rattus norvegicus	117 kDa	15	15	0.999975	117583900	128352786	116497498	124116040	120583923	120700042	89205626	86332073	81980337		0.802453	0.991018		0.0019048	0.704395
1162	Q2HWF0	Formin-binding protein 1-like	1	Fnbp1l	Rattus norvegicus	70 kDa	15	15	0.999974	183088900	178752753	177288322	182002379	168089041	176043605	87556493	68787007	61845754		0.401507	1.02515		0.0102122	0.410479
1163	Q8VIF7	Methanethiol oxidase	1	Selenbp1	Rattus norvegicus	53 kDa	15	15	0.999974	187912800	124021934	130930216	112613781	138930522	128153741	134891105	89099744	121589918		0.406497	1.15025		0.504265	0.899938
1164	Q9EQR2	Alkyldihydroxyacetonephosphate synthase, peroxisomal	1	Agps	Rattus norvegicus	72 kDa	15	15	0.999974	146384100	152670775	143769360	167277253	156788966	152568404	169825523	210394798	206514472		0.0990513	0.929465		0.0813149	1.22628
1165	D3ZCR4	Protein phosphatase 4, regulatory subunit 3B	1	Ppp4r3b	Rattus norvegicus	94 kDa	15	15	0.99997	232634700	228677016	236868890	240718984	217588207	222100045	159864163	152814511	151523751		0.484538	1.027		0.00148358	0.682706
1166	D4A7R0	Signal recognition particle subunit SRP72	1	LOC108348180	Rattus norvegicus	75 kDa	15	15	0.999968	320872400	325136753	328192424	315563653	306348549	301021340	310304725	298377740	305866149		0.0409468	1.0557		0.640019	0.990973
1167	D3ZBY5	RNA helicase	1	Ddx10	Rattus norvegicus	101 kDa	15	15	0.999968	199257900	202916278	207041401	204124008	190092999	187974916	131872942	118134028	126694565		0.210044	1.04699		0.000573918	0.646809
1168	D3ZJ01	RAB11-binding and LisH domain, coiled-coil and HEAT repeat-containing	1	Relch	Rattus norvegicus	135 kDa	15	15	0.999966	39600710	43180329	50574702	48792670	41755109	45560153	39096752	31963793	53985191		0.796705	0.976692		0.563709	0.8991
1169	Q5XFW6	WD repeat-containing protein 6	1	Wdr6	Rattus norvegicus	122 kDa	15	15	0.999964	133171600	137750601	113237056	135223043	139932978	121489609	105379602	107205672	99298701		0.674059	0.96678		0.0148662	0.787292
1170	F1LQZ3	Kinesin-like protein	1	Kif3a	Rattus norvegicus	80 kDa	15	13	0.999963	42124620	38947961	37019617	40034090	38052742	36491807	48466956	34237920	47409953		0.560814	1.02994		0.412495	1.12272
1171	Q9JKU6	Spermatid perinuclear RNA-binding protein	1	Strbp	Rattus norvegicus	74 kDa	15	13	0.999961	182684900	192959551	191051654	182223936	181614167	175215189	58725531	56301308	55306786		0.0815887	1.05115		2.47349e-06	0.315935
1172	O35787	Kinesin-like protein KIF1C	1	Kif1c	Rattus norvegicus	122 kDa	15	11	0.999961	41341880	40983633	39403156	37087435	31606066	38204525	36054473	46676015	48119450		0.145328	1.14237		0.156133	1.2183
1173	Q9ES21	Phosphatidylinositol-3-phosphatase SAC1	1	Sacm1l	Rattus norvegicus	67 kDa	15	15	0.99996	140950000	138525351	133198557	139845226	137093980	140919499	143837028	147183081	154319911		0.545872	0.987383		0.0769821	1.06538
1174	P00388	NADPH--cytochrome P450 reductase	1	Por	Rattus norvegicus	77 kDa	15	15	0.999959	157798900	148873496	168022588	154005401	152662799	158895405	120424143	143447236	158916025		0.660442	1.01852		0.331794	0.902397
1175	Q4TU93	C-type mannose receptor 2	1	Mrc2	Rattus norvegicus	167 kDa	15	15	0.999958	66338540	78379740	58118983	50612027	64333704	60020730	58270086	43811284	42700050		0.267045	1.15637		0.194664	0.823169
1176	D3ZUB7	Anaphase-promoting complex subunit 4	1	Anapc4	Rattus norvegicus	92 kDa	15	15	0.999958	142664800	137060227	135297673	131413680	143423467	123954456	140810349	123714421	142028839		0.438138	1.04231		0.771715	1.0193
1177	O54888	DNA-directed RNA polymerase I subunit RPA2	1	Polr1b	Rattus norvegicus	128 kDa	15	15	0.999957	81459830	96307878	92717906	86709197	91805167	84926527	56581760	49736470	49896394		0.693188	1.0247		0.00144957	0.592218
1178	Q4V8G6	Methyltransferase-like 3	1	Mettl3	Rattus norvegicus	65 kDa	15	15	0.999953	79526480	79042932	76125285	68028561	77612288	72732216	39407698	41084150	37218540		0.185058	1.0761		0.00031476	0.539372
1179	D3ZY40	PCF11 cleavage and polyadenylation factor subunit	1	Pcf11	Rattus norvegicus	173 kDa	15	15	0.999952	50162690	51206823	52850808	63161551	53395479	52945184	33466741	33293583	23974459		0.2491	0.912695		0.0145295	0.53086
1180	A0A0G2JV24	Thrombospondin 1	1	Thbs1	Rattus norvegicus	128 kDa	15	15	0.999952	102883600	75339445	69337428	64972338	55585989	68605678	153400184	136423248	207203993		0.152497	1.29448		0.00665503	2.59629
1181	O88280	Slit homolog 3 protein	1	Slit3	Rattus norvegicus	168 kDa	15	15	0.999946	9141563	9288971	12247325	11610921	9399877	14866403	92613904	113556642	112331952		0.419348	0.862207		0.000739639	8.99635
1182	Q63312	Pleckstrin homology-like domain family B member 1 (Fragment)	1	Phldb1	Rattus norvegicus	94 kDa	15	15	0.999943	89798390	91538433	89357087	102141608	96748193	92073942	56329355	59914675	63224823		0.133199	0.931121		0.000445964	0.616677
1183	D3ZZK3	Receptor protein-tyrosine kinase	1	Epha4	Rattus norvegicus	110 kDa	15	13	0.999942	50260430	53477660	49246588	51711526	46048950	49318561	52352664	63320565	57860109		0.398562	1.04068		0.0768688	1.17765
1184	E9PTF3	Nucleolar complex protein 2 homolog	1	Noc2l	Rattus norvegicus	74 kDa	15	15	0.999935	317287800	350584159	291241055	372968460	379230625	328545399	162609841	183080316	184129332		0.163718	0.886698		0.000324444	0.490434
1185	D4A8X8	CTTNBP2 N-terminal like (Predicted), isoform CRA_a	1	Cttnbp2nl	Rattus norvegicus	70 kDa	15	15	0.999927	105742100	100632261	106309810	117950207	107041836	107238114	115341848	118638072	121435032		0.196598	0.941859		0.154523	1.07066
1186	Q5EB92	WD repeat-containing protein 70	1	Wdr70	Rattus norvegicus	73 kDa	15	15	0.999922	118091600	115264622	113268627	111992584	108947988	111991835	71373908	70266451	74051291		0.0612167	1.04106		9.09955e-05	0.647751
1187	Q5M9F1	RNA-binding protein 34	1	Rbm34	Rattus norvegicus	48 kDa	15	15	0.999918	202130800	188968000	195126241	203532364	167332958	181868944	78137492	80513229	95800687		0.394023	1.06362		0.000851295	0.459947
1188	D4AC99	Chromosome transmission fidelity factor 18	1	Chtf18	Rattus norvegicus	108 kDa	15	15	0.999918	52959830	58573836	56197294	46972750	55383731	52360664	30370166	33025075	22899301		0.233841	1.0857		0.020012	0.55245
1189	F1LQM8	DNA mismatch repair protein	1	Msh3	Rattus norvegicus	125 kDa	15	14	0.999915	44851970	49599590	38916283	49798264	54493543	44186678	30711791	37097175	33470930		0.308887	0.897113		0.00973128	0.682581
1190	D4A2N2	Phosphoinositide 5-phosphatase	2	Inpp5b	Rattus norvegicus	104 kDa	15	15	0.999913	89946700	95418920	93395921	86539608	77508906	79577065	29558384	25903101	26056183		0.0361327	1.14516		5.73297e-05	0.334345
1191	D3ZR88	Zinc finger protein 60-like	2	LOC100910046	Rattus norvegicus	73 kDa	15	14	0.999912	24457420	23501690	23729606	28805831	30241107	23808101	11024123	11954228	9755592		0.192985	0.869626		0.000727797	0.395766
1192	D4A644	MAP7 domain-containing 1	1	Map7d1	Rattus norvegicus	90 kDa	15	15	0.999911	150340300	153576986	156505873	145838504	135576780	148360604	165519318	154539598	163538352		0.113387	1.07198		0.0302169	1.12558
1193	B2GV14	Taxilin alpha	1	Txlna	Rattus norvegicus	63 kDa	15	15	0.999906	457748000	473685954	478608444	481001719	403643818	438714454	280423485	294565340	312715416		0.322277	1.06805		0.00483727	0.671851
1194	F1LN92	AFG3-like matrix AAA peptidase subunit 2	1	Afg3l2	Rattus norvegicus	89 kDa	15	12	0.999905	90605640	86950302	88246955	87717499	88707870	89882633	120115704	134592926	129854013		0.894799	0.998007		0.00642421	1.44251
1195	F1LY38	CWC22 spliceosome-associated protein homolog	1	Cwc22	Rattus norvegicus	101 kDa	15	15	0.999896	70085900	67502461	90216823	68492629	66739662	66383724	47894001	43853582	43441733		0.337889	1.12042		0.00326543	0.669938
1196	F1LXD8	Elastin microfibril interfacer 2	1	Emilin2	Rattus norvegicus	117 kDa	15	15	0.999891	11512760	12529970	10416075	14297409	14195432	12021816	94323484	122994939	109637951		0.106733	0.850784		5.00299e-05	8.04817
1197	P09117	Fructose-bisphosphate aldolase C	1	Aldoc	Rattus norvegicus	39 kDa	15	13	0.99989	174478200	180566343	161494802	147534118	212618768	172688079	131312949	193687378	168804949		0.865366	0.979324		0.644309	0.925435
1198	P23606	Protein-glutamine gamma-glutamyltransferase K	1	Tgm1	Rattus norvegicus	91 kDa	15	15	0.99988	1654074	0	0	1316832	2363211	272684	101966534	119592753	119253840		0.786607	0.800864		0.0171577	119.669
1199	D4A779	Pleckstrin homology-like domain, family B, member 2	1	Phldb2	Rattus norvegicus	148 kDa	15	15	0.999879	23453820	23240960	25020606	25616503	28082363	26651039	12117573	14717484	14386577		0.0333265	0.892687		0.00313899	0.511501
1200	E9PSY8	Epidermal growth factor receptor pathway substrate 15	1	Eps15	Rattus norvegicus	99 kDa	15	15	0.999875	46737590	46467848	47217121	49248224	46388644	49925442	110542187	112619090	117299701		0.254046	0.965158		1.30299e-05	2.3394
1201	A0A0G2JTA7	RAS protein activator-like 2	1	Rasal2	Rattus norvegicus	144 kDa	15	15	0.999875	10258040	12066666	8025717	12174117	13660803	10388551	38434270	43344298	45838831		0.274863	0.831552		0.000436858	3.53566
1202	B2RYP8	Gamma-tubulin complex component	1	Tubgcp2	Rattus norvegicus	103 kDa	15	15	0.999874	76487290	89377024	78578849	82152538	81336722	75894528	85454044	77208216	77963458		0.746363	1.01938		0.91356	1.00475
1203	F1LU78	SUMO-specific peptidase 6	1	Senp6	Rattus norvegicus	128 kDa	15	15	0.999861	34152050	39247814	38569042	39059127	35088499	36205738	27381404	26804757	25229682		0.814103	1.01376		0.00158697	0.719954
1204	Q3MHC2	Integrator complex subunit 11	1	Ints11	Rattus norvegicus	68 kDa	15	15	0.999859	96039950	110462559	85400225	108204480	134423884	93800843	49716088	60533519	58381596		0.353554	0.872434		0.00915609	0.504987
1205	Q6DKG0	N-alpha-acetyltransferase 35, NatC auxiliary subunit	1	Naa35	Rattus norvegicus	83 kDa	15	15	0.999858	163191300	122033572	170770687	167031005	159992623	154734524	156668245	164786467	163430054		0.601832	0.936919		0.817782	1.00674
1206	M0RCJ5	MAP7 domain-containing 3	1	Map7d3	Rattus norvegicus	99 kDa	15	15	0.999853	91548020	86784820	93632683	58045214	41325293	46479730	551009	221510	355424		0.019712	1.8826		0.00098263	0.00730049
1207	E9PT20	Tyrosine-protein kinase	1	Abl1	Rattus norvegicus	125 kDa	15	12	0.999846	18720420	24454096	22537502	17653020	22675766	21087457	11146198	9211863	10828443		0.571096	1.06919		0.00248588	0.508797
1208	A0A0G2JUG6	Leucine-rich repeat-containing 45	1	Lrrc45	Rattus norvegicus	83 kDa	15	15	0.999844	45389130	43817534	44303128	44325415	45191147	43139007	20617914	26515372	27124940		0.723591	1.00651		0.019678	0.555706
1209	Q05764	Beta-adducin	1	Add2	Rattus norvegicus	81 kDa	15	15	0.999843	88188350	48556140	50045517	34473677	53431017	34467200	120457021	84149281	117120437		0.175813	1.50007		0.00729794	2.65426
1210	D3ZH39	Receptor protein-tyrosine kinase	1	Ephb3	Rattus norvegicus	116 kDa	15	11	0.999832	15544930	23160816	24571537	21106615	17634862	25062344	79309443	93155268	86780052		0.925317	0.982474		0.00147707	4.09618
1211	D3ZU21	Progesterone immunomodulatory-binding factor 1	1	Pibf1	Rattus norvegicus	90 kDa	15	15	0.99982	25240180	24519908	24284779	27499601	72683714	74507597	19734581	15410669	22498709		0.145036	0.46558		0.076243	0.358163
1212	Q9QYJ2	Ras GTPase-activating protein 3	1	Rasa3	Rattus norvegicus	96 kDa	15	15	0.99981	31638720	32081579	30531583	31930647	44485690	28757254	35385380	35345553	40708759		0.55701	0.912045		0.64192	1.07619
1213	A0A0G2K014	Lymphocyte cytosolic protein 1	1	Lcp1	Rattus norvegicus	72 kDa	15	12	0.999804	68034370	47868579	68998949	47962691	78215732	52590208	65023914	49007864	47715713		0.832741	1.04433		0.658068	0.916853
1214	D3ZT03	UPF2, regulator of nonsense mediated mRNA decay	1	Upf2	Rattus norvegicus	149 kDa	15	15	0.999793	70658200	76497814	47698107	74658281	82227829	71767928	58177271	60944850	60723165		0.345811	0.836428		0.0178193	0.787661
1215	D3ZBV9	Similar to YEATS domain containing 2 (Predicted)	1	Yeats2	Rattus norvegicus	149 kDa	15	15	0.999791	55423670	53465215	61263181	54957569	54601227	52042052	32122274	24714159	27456663		0.347279	1.05146		0.0102861	0.518727
1216	F1LNF3	Nuclear transcription factor, X-box-binding-like 1	1	Nfxl1	Rattus norvegicus	102 kDa	15	15	0.999772	40035620	44765304	41232142	32021749	32290905	36102567	25515441	29175448	28289109		0.0117498	1.25561		0.0272026	0.826277
1217	F1M3L7	Epidermal growth factor receptor kinase substrate 8	1	Eps8	Rattus norvegicus	92 kDa	15	15	0.999752	61934490	58413405	62307379	69949459	59313047	66200231	18064633	15656933	13834243		0.308609	0.936261		0.000296108	0.242418
1218	D3ZGZ9	WD repeat domain 59	1	Wdr59	Rattus norvegicus	106 kDa	15	15	0.999651	22854770	26200086	23708948	22444210	19213978	21202655	18447533	15075915	7995751		0.0748721	1.15796		0.19912	0.624199
1219	D3ZI07	Kinesin-like protein	1	Kif3b	Rattus norvegicus	85 kDa	15	13	0.999415	15375920	12985250	20619934	13831635	16059482	14487789	6809491	11866088	8915521		0.612706	1.08557		0.0804396	0.607185
1220	F1LWB9	Ankyrin repeat domain 50	1	Ankrd50	Rattus norvegicus	156 kDa	15	15	0.999415	49544770	57310433	58737206	57557370	52838006	55273573	75377729	70791475	74487063		0.967229	0.997378		0.00103186	1.33223
1221	F1MAF7	Keratin 31	1	Krt31	Rattus norvegicus	47 kDa	15	2	0.999386	0	0	0	0	83484592	15026	0	0	0
1222	A0A0G2JZU8	Ubiquitin-specific peptidase 9, Y-linked	1	Usp9y	Rattus norvegicus	292 kDa	15	2	0.999381	29489340	27231711	30644224	29253645	29896908	29755060	41526397	37072786	33920167		0.647937	0.981538		0.0564235	1.26132
1223	P06686	Sodium/potassium-transporting ATPase subunit alpha-2	1	Atp1a2	Rattus norvegicus	112 kDa	15	5	0.999308	7486701	9346012	7860500	9291327	10645784	8200581	7378565	12254577	9129669		0.269986	0.878529		0.973985	1.00587
1224	A0A0G2K4R1	Protein phosphatase 1 regulatory subunit	1	Ppp1r12c	Rattus norvegicus	85 kDa	15	15	0.999177	42603200	37185706	39640040	47510263	38678050	43147717	48148878	41644628	44521678		0.345148	0.925226		0.618634	1.04032
1225	D3ZZ20	AFG3(ATPase family gene 3)-like 1 (S. cerevisiae)	1	Afg3l1	Rattus norvegicus	87 kDa	15	12	0.999162	49391110	49887852	48410220	44571282	44215139	48444893	64778712	61998465	65789597		0.116125	1.07705		0.00143199	1.404
1226	D3ZHK4	RB1-inducible coiled-coil 1	1	Rb1cc1	Rattus norvegicus	182 kDa	15	15	0.999035	19996490	22159339	18712284	24788049	22137366	19892197	20359868	23437507	22182051		0.321297	0.912421		0.899668	0.989796
1227	D3ZK16	Interactor of little elongation complex ELL subunit 1	1	Ice1	Rattus norvegicus	241 kDa	15	15	0.999017	21405430	21327736	20828089	22933904	20291142	18889513	15256297	11353869	10827444		0.690753	1.02653		0.0234018	0.597546
1228	F1LML7	Huntingtin-interacting protein 1-related	1	Hip1r	Rattus norvegicus	120 kDa	15	14	0.998275	15101350	11438339	12044154	17377885	16887392	13804186	3407669	4724051	4222794		0.120015	0.800808		0.000506349	0.256017
1229	D3ZYS7	G3BP stress granule assembly factor 1	1	G3bp1	Rattus norvegicus	52 kDa	14	10	1	1811616000	1900232839	1937679777	1627405860	1666124758	1726732667	1006891363	1274480076	1193868048		0.0116078	1.12523		0.0280382	0.689098
1230	P23562	Band 3 anion transport protein	1	Slc4a1	Rattus norvegicus	103 kDa	14	14	1	2300479000	1297412610	1439648773	1016229899	1337193904	1079189401	3007239477	1687104244	2681952547		0.167967	1.43094		0.035026	2.10133
1231	Q08163	Adenylyl cyclase-associated protein 1	1	Cap1	Rattus norvegicus	52 kDa	14	14	1	804970300	784361254	781013045	742475812	794071605	731145374	1034441924	1006798792	1062095656		0.212026	1.04585		0.00116185	1.36906
1232	Q6DGG0	Peptidyl-prolyl cis-trans isomerase D	1	Ppid	Rattus norvegicus	41 kDa	14	14	1	2803420000	2911214545	2907042466	2891067032	2877043404	2559740767	1826978968	2065485240	2002820224		0.464787	1.03674		0.00318478	0.708053
1233	P50878	60S ribosomal protein L4	1	Rpl4	Rattus norvegicus	47 kDa	14	14	1	7055176000	7855350599	6664896991	7978861321	8192763921	6941679767	5441160298	5692412551	4963347119		0.385578	0.933706		0.00615871	0.697122
1234	P38062	Methionine aminopeptidase 2	1	Metap2	Rattus norvegicus	53 kDa	14	14	1	209552100	214984022	221891140	212867010	193596650	203412535	190877807	175312230	189182920		0.156035	1.06044		0.0717447	0.910658
1235	P00507	Aspartate aminotransferase, mitochondrial	1	Got2	Rattus norvegicus	47 kDa	14	14	1	2578994000	2556110205	2488468867	2483787993	2614766904	2263202627	2877469079	3240486573	3425567053		0.480669	1.03728		0.0190143	1.29527
1236	Q68FR9	Elongation factor 1-delta	1	Eef1d	Rattus norvegicus	31 kDa	14	13	1	3682074000	3477036932	3495570575	3706528877	3674192518	3535890010	3301937386	3395132423	3461119169		0.356982	0.975882		0.0225564	0.930546
1237	Q9QZ86	Nucleolar protein 58	1	Nop58	Rattus norvegicus	60 kDa	14	14	1	1198324000	1333674520	1371966030	1271064824	1263194267	1251013764	816864249	760612107	714772042		0.552481	1.02965		0.00529602	0.604682
1238	Q5XIG8	Serine-threonine kinase receptor-associated protein	1	Strap	Rattus norvegicus	38 kDa	14	14	1	782668000	779371928	773521887	757408671	714482751	754293199	663056991	669169844	615302686		0.119558	1.04949		0.0181113	0.874523
1239	O08651	D-3-phosphoglycerate dehydrogenase	1	Phgdh	Rattus norvegicus	56 kDa	14	14	1	1828149000	1868171757	1873807888	1735868505	1492522559	1698579846	1050871639	879281004	911565625		0.114291	1.13295		0.00169707	0.576298
1240	Q5PQQ2	WW domain-binding protein 11	1	Wbp11	Rattus norvegicus	70 kDa	14	14	1	325620300	309224284	313421764	352412314	300723114	349249044	282051425	272477722	277580903		0.412837	0.948245		0.0653507	0.832208
1241	D4A8Y1	Uncharacterized protein	1	None	Rattus norvegicus	71 kDa	14	14	1	7177674	3251802	5667360	16283049	22899897	17271522	710463805	868250405	909979645		0.0181895	0.27386		1.89417e-05	44.3376
1242	D3ZX52	Leukocyte receptor cluster member 8	1	Leng8	Rattus norvegicus	93 kDa	14	14	1	42837540	55121465	44459785	39743674	46940084	40996817	33285012	32734109	35276611		0.332511	1.11135		0.030722	0.795044
1243	A7M746	Keratin 83	1	Krt83	Rattus norvegicus	55 kDa	14	3	1	0	0	0	0	30791628	0	0	0	1230128
1244	Q4V8I9	UTP--glucose-1-phosphate uridylyltransferase	1	Ugp2	Rattus norvegicus	57 kDa	14	14	1	326240900	317000984	354459293	341167171	297955139	317287552	622997845	643019836	691238390		0.454972	1.04359		0.000190165	2.04765
1245	Q9Z1Y3	Cadherin-2	1	Cdh2	Rattus norvegicus	100 kDa	14	14	1	258590100	249934016	215997109	281902872	287546481	254340839	791095848	858937442	827598206		0.133503	0.87812		6.5928e-05	3.0102
1246	P09895	60S ribosomal protein L5	1	Rpl5	Rattus norvegicus	34 kDa	14	14	0.999999	4121733000	4171798245	4569816998	3905162399	3646631145	3746232143	3650109541	2922272477	3106852063		0.0370843	1.13778		0.12956	0.853245
1247	P54275	DNA mismatch repair protein Msh2	1	Msh2	Rattus norvegicus	104 kDa	14	14	0.999999	520246800	555041938	542046460	436014761	484568780	503181407	259682952	247502236	232320038		0.0778879	1.13762		0.00039433	0.519807
1248	Q6AYJ1	ATP-dependent DNA helicase Q1	1	Recql	Rattus norvegicus	70 kDa	14	14	0.999999	186790500	209166841	183384672	197800778	208806200	185675043	131281254	143455366	134731744		0.693526	0.977602		0.00131477	0.691653
1249	E9PTV9	Glyceraldehyde-3-phosphate dehydrogenase	1	None	Rattus norvegicus	36 kDa	14	4	0.999999	2306980000	2049205447	694766555	1656033759	4149324090	1422399084	785671905	1776193848	1436984230		0.514122	0.695238		0.277274	0.5898
1250	A0A0G2K0Y2	Insulin-like growth factor 2 mRNA-binding protein 3	1	Igf2bp3	Rattus norvegicus	64 kDa	14	12	0.999999	854402600	925945257	831659934	960937984	918452725	971326872	849363912	787121065	788471978		0.0932996	0.915571		0.00837471	0.850357
1251	D3ZD23	ATP-binding cassette subfamily E member 1	1	Abce1	Rattus norvegicus	67 kDa	14	14	0.999999	774638600	777952722	730393565	733053649	707086056	724159543	703501095	679838443	683043607		0.103401	1.05452		0.0371458	0.954756
1252	Q5XIM7	Lysine--tRNA ligase	1	Kars1	Rattus norvegicus	72 kDa	14	14	0.999999	697864300	715498399	681104636	672903790	641841307	656951191	582325486	641316315	611284069		0.0375881	1.06225		0.104301	0.930085
1253	D4A2B0	DNA polymerase delta-interacting protein 3	1	Poldip3	Rattus norvegicus	46 kDa	14	14	0.999999	139101700	153289892	152262670	159253834	140341982	152073661	91977311	78227133	74676964		0.768698	0.984848		0.00267793	0.54071
1254	D3ZLZ7	Inosine-5'-monophosphate dehydrogenase 1	1	Impdh1	Rattus norvegicus	55 kDa	14	14	0.999999	207346700	208893765	208928555	191590900	197649144	200806131	127593228	125037425	110690870		0.0481659	1.05972		0.00477595	0.614673
1255	Q641X8	Eukaryotic translation initiation factor 3 subunit E	1	Eif3e	Rattus norvegicus	52 kDa	14	14	0.999998	1386056000	1468045319	1470265537	1431633316	1407113220	1389305927	1174732846	1180292443	1188445833		0.378547	1.02247		0.000760186	0.83814
1256	B5DF02	Embryonic ectoderm development	1	Eed	Rattus norvegicus	50 kDa	14	14	0.999998	188218000	195809195	187755682	190313327	191130614	185830438	100868606	126840196	121759719		0.658696	1.00784		0.0188982	0.613103
1257	Q811A3	Procollagen-lysine,2-oxoglutarate 5-dioxygenase 2	1	Plod2	Rattus norvegicus	85 kDa	14	14	0.999998	186792900	211560190	200832370	235553207	239989420	236161732	192043679	204016560	182804233		0.0377711	0.840838		0.0197783	0.812556
1258	P10960	Prosaposin	1	Psap	Rattus norvegicus	61 kDa	14	14	0.999998	230675200	175173468	254670264	260317879	237475151	255803870	1369923481	1043921474	2014792334		0.328359	0.866574		0.010596	5.66918
1259	F1LM55	Cell cycle and apoptosis regulator 2	1	Ccar2	Rattus norvegicus	103 kDa	14	14	0.999998	335524600	328318690	316070885	350249753	346244697	329348713	314173108	316621456	306551945		0.150291	0.955277		0.0242276	0.913971
1260	Q499N5	Medium-chain acyl-CoA ligase ACSF2, mitochondrial	1	Acsf2	Rattus norvegicus	68 kDa	14	14	0.999998	137104500	126705612	130218194	118506863	109265915	110802252	236384786	210555134	228279348		0.0114038	1.1639		0.000151018	1.99324
1261	O89044	DNA primase large subunit	1	Prim2	Rattus norvegicus	59 kDa	14	14	0.999998	155085000	166891860	147215472	161305425	160589609	153972542	98018428	104781201	100196747		0.727229	0.984879		8.69441e-05	0.636617
1262	O88797	Disabled homolog 2	1	Dab2	Rattus norvegicus	82 kDa	14	14	0.999998	226136200	192804547	247167330	216978582	133371516	219777555	122151072	99208587	107561732		0.406036	1.19217		0.0706269	0.589586
1263	P62193	26S proteasome regulatory subunit 4	1	Psmc1	Rattus norvegicus	49 kDa	14	14	0.999998	1161889000	1178848608	1208646506	1179437241	1128412085	1139018026	1165503320	1155098132	1208852223		0.174528	1.02979		0.288632	1.02395
1264	Q5XI28	Ribonucleoprotein PTB-binding 1	1	Raver1	Rattus norvegicus	79 kDa	14	14	0.999998	215175700	241707671	234711809	235969912	230754328	220776886	175475474	153785677	160632653		0.906101	1.00512		0.00459452	0.711763
1265	P50753	Troponin T, cardiac muscle	1	Tnnt2	Rattus norvegicus	36 kDa	14	12	0.999997	64598390	65928089	53358421	137110088	183887185	111792802	3118231503	3477247382	4146048542		0.0154159	0.432002		0.000203732	25.1719
1266	Q08602	Geranylgeranyl transferase type-2 subunit alpha	1	Rabggta	Rattus norvegicus	65 kDa	14	14	0.999997	79973390	97067712	83048551	81562677	71006419	78248247	109542882	139154730	129955702		0.187342	1.12468		0.00775568	1.63508
1267	D3ZNY8	Receptor tyrosine kinase-like orphan receptor 2	1	Ror2	Rattus norvegicus	105 kDa	14	13	0.999997	64871180	65177691	50037822	65564335	69564923	63173064	47625572	57356955	44831990		0.361065	0.902166		0.0474395	0.751868
1268	P19468	Glutamate--cysteine ligase catalytic subunit	1	Gclc	Rattus norvegicus	73 kDa	14	14	0.999997	177544700	139389149	127706421	132527374	162956884	118242469	121366846	112731054	124778696		0.629158	1.07366		0.286777	0.874402
1269	F1LW07	Protein phosphatase 1, regulatory subunit 13-like	1	Ppp1r13l	Rattus norvegicus	89 kDa	14	14	0.999996	21130260	21388381	25141388	26930684	26117113	25775535	95518035	103360099	95338675		0.101885	0.855784		3.33841e-05	3.73058
1270	O35115	Four and a half LIM domains protein 2	1	Fhl2	Rattus norvegicus	32 kDa	14	14	0.999996	5684061	6666904	6360764	5922628	6476013	7331606	103527937	153439598	137854687		0.54795	0.949927		0.000179585	19.8213
1271	A0A0G2JTM7	Bromodomain-containing 7	1	Brd7	Rattus norvegicus	74 kDa	14	14	0.999996	58957400	61384859	63168688	59419265	62066454	64925624	47167478	34270383	38227312		0.660973	0.984692		0.0330392	0.636666
1272	Q07936	Annexin A2	1	Anxa2	Rattus norvegicus	39 kDa	14	14	0.999996	752884000	627103983	627694929	595736972	540850606	614599116	1187073848	1552423697	1465377637		0.148066	1.14384		0.00291233	2.38912
1273	P70645	Bleomycin hydrolase	1	Blmh	Rattus norvegicus	52 kDa	14	14	0.999996	542814700	496888185	408517677	426532443	521717182	430338854	411218190	418435356	370612250		0.684903	1.04787		0.166265	0.873255
1274	B5DEX9	AT-rich interaction domain 3A	1	Arid3a	Rattus norvegicus	64 kDa	14	14	0.999995	189341800	161016811	204272695	209647098	182021403	199286601	224302078	198328334	191288731		0.469389	0.935577		0.587472	1.03818
1275	P68255	14-3-3 protein theta	1	Ywhaq	Rattus norvegicus	28 kDa	14	11	0.999995	1589430000	1500787519	1611738133	1512703593	1441918288	1512351343	1685270739	1613925231	1636885899		0.138505	1.05237		0.00907612	1.10512
1276	D4AB23	Nucleolar complex protein 3 homolog	1	Noc3l	Rattus norvegicus	92 kDa	14	14	0.999995	79621360	88617972	89715027	83831211	81128995	69446990	30976614	36523203	41667852		0.242759	1.10254		0.00288662	0.463863
1277	A0A096MJP9	DNA damage-inducible 1 homolog 2	1	Ddi2	Rattus norvegicus	106 kDa	14	13	0.999995	133344500	127368939	132731591	120703553	129461865	126198096	155433660	117906734	126881251		0.158237	1.0456		0.578558	1.05647
1278	F1LT49	Leucine-rich repeat-containing 47	1	Lrrc47	Rattus norvegicus	64 kDa	14	14	0.999994	270860100	288393747	263286305	278520510	268913933	272814769	342631010	361048377	359408436		0.945499	1.00217		0.000566591	1.29583
1279	D3ZC82	Nuclear FMR1-interacting protein 2	1	Nufip2	Rattus norvegicus	76 kDa	14	14	0.999992	266435700	273298350	292601247	296375553	254916554	280633628	246204935	244559494	235145997		0.97681	1.00163		0.0806269	0.87407
1280	P20650	Protein phosphatase 1A	1	Ppm1a	Rattus norvegicus	42 kDa	14	12	0.999991	101641800	57601813	100187605	91855927	80892842	91138915	90093371	97972730	105790473		0.823943	0.953236		0.160146	1.11303
1281	D4ADI8	Cell division cycle-associated 2	1	Cdca2	Rattus norvegicus	107 kDa	14	14	0.999991	44047460	52757409	52156287	35616410	36808876	38955101	15020072	16671220	13032092		0.0240868	1.33387		0.0026695	0.399786
1282	F1LR02	Collagen type XVIII alpha 1 chain	1	Col18a1	Rattus norvegicus	135 kDa	14	14	0.999991	561158300	585188790	571879127	595296242	597229691	626280306	1001798922	970433531	932278975		0.0544891	0.944817		8.79103e-05	1.59667
1283	D4ACD4	RNA pseudouridylate synthase domain containing 2 (Predicted)	1	LOC100911166	Rattus norvegicus	62 kDa	14	14	0.99999	87984960	107593505	97415265	83582971	99868636	77801666	62259917	74132823	60596077		0.286314	1.12399		0.0463468	0.755166
1284	O08658	Nuclear pore complex protein Nup88	1	Nup88	Rattus norvegicus	84 kDa	14	14	0.999989	233717600	241612153	231368734	246531318	244594731	239257646	184931598	175665649	178425404		0.114571	0.967483		0.000270209	0.737887
1285	Q5XIQ5	Protein SDA1 homolog	1	Sdad1	Rattus norvegicus	80 kDa	14	14	0.999989	136112400	147038520	141818354	138121488	138815594	127758692	113034798	102500084	89971106		0.234735	1.05033		0.035492	0.752171
1286	P20417	Tyrosine-protein phosphatase non-receptor type 1	1	Ptpn1	Rattus norvegicus	50 kDa	14	14	0.999988	156565300	160184822	133964078	148674982	155744461	155898209	135941668	145994896	122548887		0.71643	0.976348		0.111891	0.87667
1287	P25235	Dolichyl-diphosphooligosaccharide--protein glycosyltransferase subunit 2	1	Rpn2	Rattus norvegicus	69 kDa	14	14	0.999988	936393600	916556967	878766404	911245426	945830356	877594945	882057768	897873735	948116153		0.974805	0.99904		0.940547	0.99757
1288	A0A0G2K931	Phosphoserine aminotransferase	1	Psat1	Rattus norvegicus	41 kDa	14	14	0.999988	2030517000	2073668197	1962322415	1809987966	1829893200	1810158715	596079656	512177885	507568325		0.0179036	1.11284		0.00174807	0.295666
1289	F1M7L9	Uncharacterized protein	1	None	Rattus norvegicus	89 kDa	14	14	0.999987	99690750	105462270	114157285	110768683	104699650	112721621	428290211	478382076	498794113		0.570935	0.971916		0.000116506	4.27585
1290	D4A9D8	Oxysterol-binding protein	1	Osbp	Rattus norvegicus	78 kDa	14	14	0.999987	75056390	76838229	77398154	84125069	78568191	79502570	158960252	166350201	162299891		0.107364	0.947067		4.25089e-05	2.01384
1291	D3ZHY6	ATP-dependent RNA helicase DDX54	1	Ddx54	Rattus norvegicus	102 kDa	14	14	0.999987	116312400	129148113	131583868	122599655	114330759	107045467	65342619	59587182	56317365		0.169256	1.09622		0.000413009	0.526733
1292	Q03555	Gephyrin	1	Gphn	Rattus norvegicus	83 kDa	14	14	0.999987	85125730	88897563	87796403	86833046	78673507	67334344	109768747	109943556	107684627		0.237379	1.13038		0.0418215	1.41368
1293	Q07803	Elongation factor G, mitochondrial	1	Gfm1	Rattus norvegicus	83 kDa	14	14	0.999987	158649100	172331012	143786719	182660185	186123543	164241966	257280366	360027077	346202418		0.1533	0.889604		0.021253	1.7908
1294	M0R7T1	Phosphatase and actin regulator 4	1	Phactr4	Rattus norvegicus	74 kDa	14	14	0.999986	80757650	81277692	80331577	89553531	80838152	83897961	61017408	48641088	48008945		0.255007	0.95396		0.0153207	0.616751
1295	Q5U2R4	tRNA methyltransferase 10 homolog C	1	Trmt10c	Rattus norvegicus	48 kDa	14	14	0.999986	99461810	105496326	104068574	92317688	96118169	81313562	96062831	103307120	93232298		0.0983762	1.14812		0.246372	1.08642
1296	D4A4T0	STIP1 homology and U-Box containing protein 1, isoform CRA_b	1	Stub1	Rattus norvegicus	35 kDa	14	14	0.999986	230937200	240173807	210331688	231673964	227899606	225315698	232626273	271156186	259173681		0.885044	0.993506		0.141167	1.11178
1297	Q6IE70	PAN2-PAN3 deadenylation complex catalytic subunit Pan2	1	Pan2	Rattus norvegicus	136 kDa	14	14	0.999986	34146350	37464381	35838161	33843280	36116300	33171050	16682001	13097971	20594746		0.331526	1.04182		0.0266803	0.480571
1298	D3ZQ80	Protein SMG8	1	Smg8	Rattus norvegicus	110 kDa	14	14	0.999985	53393570	54695954	49800177	55163233	52659855	49026371	30557536	25084706	28308769		0.882568	1.00702		0.00180688	0.534109
1299	Q68FX7	THO complex subunit 5 homolog	1	Thoc5	Rattus norvegicus	79 kDa	14	14	0.999985	129217000	135905471	144063549	129458853	126693095	135688508	110996201	117379768	108165718		0.326665	1.04366		0.00907653	0.858725
1300	B1WC05	Uncharacterized protein RGD1308723_predicted	1	Znhit6	Rattus norvegicus	53 kDa	14	14	0.999984	71278520	69352515	64221881	68181258	72657778	62284336	44045038	39392225	39725882		0.871055	1.00955		0.00116918	0.606762
1301	P27321	Calpastatin	1	Cast	Rattus norvegicus	77 kDa	14	14	0.999983	127137800	98774820	116604190	100708640	95792821	111377708	165169722	172499677	175667183		0.311355	1.1087		0.00292207	1.67008
1302	Q6AZ54	Hemogen	1	Hemgn	Rattus norvegicus	57 kDa	14	14	0.999983	0	0	0	0	0	0	70621283	74349639	83348824					0.00920916	201.256
1303	D4A651	PMS1 homolog 1, mismatch repair system component	1	Pms1	Rattus norvegicus	104 kDa	14	14	0.999981	65804690	69521455	67714527	70934709	71339081	65604650	46944332	48847245	40745470		0.511475	0.97719		0.00688256	0.655331
1304	Q66H39	ATP-binding cassette sub-family F member 3	1	Abcf3	Rattus norvegicus	80 kDa	14	14	0.99998	112421900	115118424	111086675	118902786	121798301	106833840	95428721	109109230	104463111		0.609877	0.975825		0.105706	0.889175
1305	Q5I0D1	Glyoxalase domain-containing protein 4	1	Glod4	Rattus norvegicus	33 kDa	14	14	0.999979	445871800	416373535	418643441	400203813	421692101	413208748	558200755	519820412	506881012		0.255731	1.0368		0.00452106	1.28243
1306	D4ACN4	Zinc finger protein 609	1	Zfp609	Rattus norvegicus	151 kDa	14	14	0.999979	57995190	65488004	64750852	63009446	57792701	61252089	40003939	37494505	36063462		0.527068	1.03308		0.000330842	0.62361
1307	D4A994	ER membrane protein complex subunit 1	1	Emc1	Rattus norvegicus	111 kDa	14	14	0.999978	248546000	224052870	227066247	222485179	237272416	220618920	251977646	283079702	281428450		0.533517	1.02779		0.0218867	1.19899
1308	A0A0G2JTI7	Pre-mRNA-splicing factor 3	1	Prpf3	Rattus norvegicus	77 kDa	14	14	0.999977	468366300	417942713	481189246	446882953	398081544	454262854	373346030	340427726	356713952		0.442105	1.0524		0.0236467	0.824761
1309	P62138	Serine/threonine-protein phosphatase PP1-alpha catalytic subunit	1	Ppp1ca	Rattus norvegicus	38 kDa	14	4	0.999976	303170900	310972278	323583870	266632720	288509097	299663324	370938595	367439713	388906483		0.0946564	1.0979		0.00569954	1.3199
1310	F1LPV0	Asparagine--tRNA ligase	1	Nars	Rattus norvegicus	64 kDa	14	14	0.999974	743213800	740051365	667828776	683585317	736423548	680946945	545325306	621923595	600171170		0.625184	1.0233		0.026965	0.840513
1311	P11505	Plasma membrane calcium-transporting ATPase 1	1	Atp2b1	Rattus norvegicus	135 kDa	14	10	0.999972	200544500	205923352	207452331	199208292	192960088	194529243	238381836	205143207	212739473		0.0322307	1.04639		0.129878	1.11637
1312	F1LRQ6	CDC23 (Cell division cycle 23, yeast, homolog), isoform CRA_b	1	Cdc23	Rattus norvegicus	66 kDa	14	14	0.999969	130531700	136882759	123782176	127922638	141578887	123327822	106126313	111240612	111241811		0.951529	0.996717		0.0370578	0.837753
1313	Q3T1I9	RNA polymerase II-associated protein 1	1	Rpap1	Rattus norvegicus	155 kDa	14	14	0.999968	106663800	128693974	112842064	126832111	113853912	123779903	69884955	84547966	72922521		0.509534	0.953395		0.00471563	0.622359
1314	Q6UPE1	Electron transfer flavoprotein-ubiquinone oxidoreductase, mitochondrial	1	Etfdh	Rattus norvegicus	68 kDa	14	14	0.999967	34816890	32760495	30139169	30429048	33561511	32988860	136808917	153665538	167965605		0.903019	1.00676		0.000186243	4.71488
1315	F1LRL4	Similar to TBC1 domain family, member 8; BUB2-like protein 1; vascular Rab-GAP/TBC-containing (Predicted), isoform CRA_a	1	Tbc1d9b	Rattus norvegicus	142 kDa	14	11	0.999964	15230160	11980628	16363940	12528179	14573217	13437129	18070782	16427124	17005431		0.575844	1.06768		0.014259	1.27192
1316	Q5FVK6	Coiled-coil and C2 domain-containing protein 1B	1	Cc2d1b	Rattus norvegicus	94 kDa	14	14	0.999962	159365200	154942098	165267080	159887711	143433538	152757148	121132560	122293974	123299152		0.252115	1.05219		0.0182587	0.804858
1317	D3ZIT4	Anaphase promoting complex subunit 7 (Predicted)	1	Anapc7	Rattus norvegicus	63 kDa	14	14	0.999956	257871100	272000991	284778339	163002088	246959179	234932768	145310157	192632995	175062094		0.192924	1.28304		0.242393	0.803192
1318	D3ZPX0	RCG23367	1	Zmym5	Rattus norvegicus	70 kDa	14	14	0.999956	19064260	36068340	20937664	28559183	34933625	27621429	7679240	7601621	5895599		0.394455	0.805403		0.000244349	0.23201
1319	P20717	Protein-arginine deiminase type-2	1	Padi2	Rattus norvegicus	75 kDa	14	14	0.999953	269942700	171294238	191329194	149507249	202722645	192288442	64488261	47921526	58264468		0.45494	1.14928		0.000849259	0.313785
1320	D4A8C8	PAX3 and PAX7-binding protein 1	1	Paxbp1	Rattus norvegicus	105 kDa	14	14	0.999948	51887540	58416612	46521696	58812721	51094236	55231354	41352687	44701108	43776408		0.528212	0.947128		0.0125551	0.787066
1321	D3ZUC2	RNA helicase	1	Mov10	Rattus norvegicus	114 kDa	14	14	0.999946	122417600	104090598	95923297	102133504	95507578	96470753	82531771	78645589	76580237		0.348178	1.09109		0.00217651	0.808358
1322	F1LU27	Focadhesin	1	Focad	Rattus norvegicus	198 kDa	14	14	0.999937	64796930	72509129	73140871	74429355	73306274	70604705	49414756	49192296	49364285		0.440284	0.962637		0.00151245	0.677874
1323	F1M1D5	Tubulin-specific chaperone D	1	Tbcd	Rattus norvegicus	134 kDa	14	14	0.999935	173346600	169952220	176824502	173081389	154666829	162764566	125456742	111445741	111612632		0.201077	1.06135		0.0028839	0.710157
1324	Q5XI77	Annexin	1	Anxa11	Rattus norvegicus	54 kDa	14	13	0.999935	274264400	254051457	267332367	211010567	222932022	219248752	137921687	261529211	181215493		0.00294293	1.2178		0.498667	0.85897
1325	Q6AYU1	Mortality factor 4-like protein 1	1	Morf4l1	Rattus norvegicus	37 kDa	14	13	0.999935	188830700	198816539	152337588	191611969	200128872	163419227	97442103	117729799	85597271		0.781444	0.969986		0.00765544	0.53912
1326	D3ZUJ8	Dolichyl-phosphate-mannose--protein mannosyltransferase	1	Tmtc3	Rattus norvegicus	104 kDa	14	14	0.999934	70671160	69862886	73630841	68950710	73168052	71842662	93228193	98539757	97940243		0.968334	1.001		0.00025806	1.35402
1327	F1M124	Cordon-bleu WH2 repeat protein-like 1	1	Cobll1	Rattus norvegicus	131 kDa	14	14	0.999934	38034970	32898193	40694146	31653492	22076607	38908847	29229521	23715646	21573857		0.33553	1.23262		0.36585	0.819334
1328	F1LQJ2	Formin homology 2 domain-containing 3	1	Fhod3	Rattus norvegicus	176 kDa	14	14	0.999925	1719109	219537	3118297	3961167	2339007	7001676	76401504	87625866	85487193		0.232872	0.262759		0.00976427	20.663
1329	P61765	Syntaxin-binding protein 1	1	Stxbp1	Rattus norvegicus	68 kDa	14	14	0.999922	89088760	88323645	88302301	93879758	94266610	81397707	54350104	60928331	65405284		0.826599	0.988045		0.00539709	0.669931
1330	F1M1X9	Cyclin-dependent kinase 13	1	Cdk13	Rattus norvegicus	165 kDa	14	12	0.999919	19390840	32617865	33602274	28630798	30166100	31432672	22693363	15626943	21022434		0.693873	0.921642		0.056356	0.649991
1331	D3ZLH8	Rtf1, Paf1/RNA polymerase II complex component, homolog (S. cerevisiae)	1	Rtf1	Rattus norvegicus	49 kDa	14	14	0.999917	323309700	304745527	325508889	314115241	296445624	322301417	218522034	192742972	184387040		0.533189	1.02237		0.00468468	0.637239
1332	Q8R4Z9	Mitofusin-1	1	Mfn1	Rattus norvegicus	84 kDa	14	13	0.999916	329825900	296835749	320537217	269901538	261971558	290112155	369372272	424603576	376602719		0.0315929	1.15226		0.00396406	1.42266
1333	Q4L1J4	Membrane-associated guanylate kinase, WW and PDZ domain-containing protein 1	1	Magi1	Rattus norvegicus	136 kDa	14	14	0.999913	37454910	40443554	40160972	39669389	39379557	34068647	72941804	75650116	76757694		0.480458	1.04559		0.00276013	1.99653
1334	Q6MG06	Guanine nucleotide-binding protein-like 1	1	Gnl1	Rattus norvegicus	69 kDa	14	14	0.99991	175760300	178473477	182665645	178715257	177321483	181496689	102264649	95701346	97128297		0.92909	0.998742		0.000377529	0.548781
1335	A0A0G2KAW5	USP1-associated factor 1	1	Wdr48	Rattus norvegicus	78 kDa	14	14	0.999907	110951800	108535120	110738379	110302404	107499514	105964713	132814225	117654260	111578818		0.235652	1.02004		0.162847	1.11539
1336	A0A0G2JZY3	RALBP1-associated Eps domain-containing 1	1	Reps1	Rattus norvegicus	81 kDa	14	14	0.999895	81247780	67488380	79749808	65246138	44433403	64514689	69564807	68874300	65032780		0.140424	1.32724		0.309129	1.18546
1337	D3ZQD3	2-oxoglutarate dehydrogenase-like, mitochondrial	1	Ogdhl	Rattus norvegicus	115 kDa	14	9	0.999894	34848670	36371608	32519592	29933187	25643808	27399327	5360957	15521267	9837337		0.0185528	1.25143		0.0694097	0.338888
1338	A0A0G2QC39	Taxilin gamma	1	Txlng	Rattus norvegicus	61 kDa	14	14	0.99989	119637500	121201673	120146233	105495750	95197513	97661578	33327210	34446516	29334400		0.0235934	1.21106		0.000140336	0.325022
1339	F1M1B3	WASH complex subunit 5	1	Washc5	Rattus norvegicus	134 kDa	14	14	0.999886	57651530	57725026	60110159	60095842	57170300	55760050	40334542	42215438	44101717		0.613258	1.01452		0.000865068	0.73185
1340	Q5U2Z2	LIM domain-containing protein ajuba	1	Ajuba	Rattus norvegicus	58 kDa	14	14	0.999885	90761760	96137958	88167926	94715276	96436185	87501834	61011719	64827335	56298272		0.762409	0.987363		0.00159049	0.653125
1341	D3ZFX4	Phosphoacetylglucosamine mutase	1	Pgm3	Rattus norvegicus	61 kDa	14	14	0.999866	87355620	85855930	95972287	77742923	80582936	73614274	137804248	132287239	146344759		0.0300034	1.15997		0.00012914	1.79514
1342	M0R715	Patatin-like phospholipase domain-containing 6	1	Pnpla6	Rattus norvegicus	149 kDa	14	14	0.999866	37042220	38276538	36378593	41853181	40042364	38458637	25256153	19144312	19588678		0.0730348	0.92842		0.0137148	0.527703
1343	F1M0M0	Castor zinc finger 1	1	Casz1	Rattus norvegicus	184 kDa	14	14	0.999862	6076497	5353259	7422647	5387973	8847333	9525527	54916956	62236418	65011437		0.374105	0.810155		0.00464098	7.88024
1344	G3V858	Exportin 6	1	Xpo6	Rattus norvegicus	129 kDa	14	14	0.999847	52314860	56443724	57249918	55552349	54673399	52208312	21413659	15350904	15673434		0.564894	1.02156		0.00737412	0.319098
1345	D3ZQW1	DNA helicase	1	Blm	Rattus norvegicus	156 kDa	14	14	0.999844	26530420	22771869	53836849	26477933	49174481	24467818	10543331	13296472	12677166		0.985004	1.00693		0.038492	0.382097
1346	Q62786	Prostaglandin F2 receptor negative regulator	1	Ptgfrn	Rattus norvegicus	99 kDa	14	14	0.999828	58215420	53594223	61019028	53166259	47225538	54782378	92118001	106339335	108372919		0.14287	1.11444		0.000617547	1.97622
1347	D3ZQC6	E3 ubiquitin-protein ligase	1	Ubr1	Rattus norvegicus	151 kDa	14	14	0.999826	47849640	49327125	48180615	48561465	48266943	33527534	54111572	57828808	55699418		0.420539	1.13109		0.159528	1.30411
1348	Q9JHW1	Carboxypeptidase D	1	Cpd	Rattus norvegicus	153 kDa	14	14	0.999819	92411070	100405101	104823131	105668496	99189142	103257640	194536029	192061089	198493932		0.453603	0.965017		7.45401e-05	1.89941
1349	Q5PQT0	PAS domain containing serine/threonine kinase, isoform CRA_a	1	Pask	Rattus norvegicus	151 kDa	14	14	0.999812	43981840	49569758	41713118	45912014	46946471	42572155	15399329	15632216	10083408		0.962606	0.997017		0.011231	0.29796
1350	D4A2G4	DGCR8 microprocessor complex subunit	1	Dgcr8	Rattus norvegicus	86 kDa	14	14	0.99981	81401000	79579524	81705363	73781130	74292132	69325477	58060305	56963510	56689345		0.0259472	1.11678		0.00473151	0.790191
1351	D3ZAN6	Polynucleotide adenylyltransferase	1	Papolg	Rattus norvegicus	83 kDa	14	11	0.999796	23674170	24348325	23863240	25374840	25765334	25637489	9263384	8864055	7063596		0.00568853	0.936238		0.0054577	0.325866
1352	F1M5N7	Kinesin-like protein KIF21B	1	Kif21b	Rattus norvegicus	183 kDa	14	10	0.999793	17041930	16409478	15608215	12902232	15169771	15105677	7047186	5091389	6183604		0.119374	1.13866		0.003434	0.421797
1353	F1LTE0	Protein TANC2	1	Tanc2	Rattus norvegicus	220 kDa	14	14	0.999756	3207340	0	7523280	351552	0	4010760	29089930	29944861	19653808					0.0495941	35.1095
1354	P24062	Insulin-like growth factor 1 receptor	1	Igf1r	Rattus norvegicus	155 kDa	14	11	0.99975	54425470	61358378	51969937	52383212	52406467	55882636	57424539	59291869	59983910		0.506413	1.04198		0.0271763	1.10008
1355	D3ZM20	Kinesin family member 13A	1	Kif13a	Rattus norvegicus	189 kDa	14	11	0.99973	3373309	5894376	5082174	7079645	14877055	11056925	29273847	50701358	34665465		0.0437421	0.442718		0.0113105	3.53517
1356	Q5XIR2	Intraflagellar transport 74	1	Ift74	Rattus norvegicus	69 kDa	14	14	0.999727	66391370	57226489	58449321	60110953	53548771	70005771	24581950	28341155	26825472		0.960148	0.995139		0.00234407	0.436097
1357	D4A5D3	BUB1 mitotic checkpoint serine/threonine kinase	1	Bub1	Rattus norvegicus	120 kDa	14	14	0.999724	42866990	46033415	45350930	44186447	39023009	43929718	23604110	27261209	20617220		0.311361	1.05715		0.00802306	0.559497
1358	Q5EBA1	ATP-dependent RNA helicase SUPV3L1, mitochondrial	1	Supv3l1	Rattus norvegicus	87 kDa	14	14	0.999721	44083650	47204013	42649680	44012185	46775042	41967207	39733416	40576142	40216396		0.846293	1.009		0.0878335	0.908749
1359	O08961	Zinc finger protein 423	1	Znf423	Rattus norvegicus	147 kDa	14	12	0.999708	26812550	24340867	35623833	30044546	22408686	41478105	5623382	5932501	7129717		0.78928	0.940744		0.00586597	0.204222
1360	A0A0G2K089	DENN domain-containing 4C	1	Dennd4c	Rattus norvegicus	211 kDa	14	14	0.999697	29223490	28772925	24525937	28979578	23593348	26949907	28018104	27754459	21518880		0.671857	1.03825		0.777369	0.968391
1361	A0A0G2JUU7	Gamma-tubulin complex component	1	Tubgcp3	Rattus norvegicus	103 kDa	14	14	0.999693	49739020	54450410	49734984	58945960	55535354	53722236	48744196	58346933	55142890		0.0944626	0.914943		0.567807	0.962537
1362	D4AC95	Centrosomal protein 97	1	Cep97	Rattus norvegicus	94 kDa	14	14	0.999657	32310570	37679508	29395180	36372247	32431998	33481812	30937326	37246344	37316091		0.710127	0.967664		0.715547	1.02873
1363	P57790	Kelch-like ECH-associated protein 1	1	Keap1	Rattus norvegicus	69 kDa	14	14	0.999637	24887860	26209404	25244060	25967990	27797041	22620159	50967691	53839993	51482430		0.967745	1.00282		0.00442038	2.05294
1364	D3ZUV2	RING-type E3 ubiquitin transferase	1	Mib1	Rattus norvegicus	110 kDa	14	14	0.999525	64224490	64524617	73769134	61776737	66457555	67585068	53883554	70436770	60628028		0.582673	1.03283		0.513329	0.939514
1365	D3ZPA1	GRIP and coiled-coil domain-containing 1	1	Gcc1	Rattus norvegicus	88 kDa	14	14	0.999396	88278350	85922891	98088093	92889302	78261429	86464009	74548172	62457254	67010426		0.431552	1.05782		0.0310027	0.79178
1366	D4AAL2	Non-SMC condensin II complex, subunit G2	1	Ncapg2	Rattus norvegicus	130 kDa	14	14	0.999389	29462670	86999768	27784033	162569842	146580128	195100353	10315113	110548296	159830420		0.0579389	0.248354		0.335299	0.339706
1367	M0R750	Snf2-related CREBBP activator protein	1	Srcap	Rattus norvegicus	343 kDa	14	14	0.999143	25586810	25956447	29701956	28318664	30968003	26251705	21187663	19577796	21957136		0.487125	0.949804		0.00819672	0.734108
1368	M0R6Y8	Phosphoglycerate kinase	1	RGD1560402	Rattus norvegicus	42 kDa	14	3	0.999065	66934380	84664458	51114749	92193201	84490087	93671968	58789135	73940002	73164005		0.163857	0.734955		0.0492799	0.758205
1369	Q6AY07	Fructose-bisphosphate aldolase	1	Aldoart2	Rattus norvegicus	39 kDa	14	1	0.999056	0	19242	0	0	116496	0	0	0	0
1370	Q6IFU8	Keratin, type I cytoskeletal 17	1	Krt17	Rattus norvegicus	48 kDa	14	4	0.999	922632	0	0	0	3133345	0	16530833	0	0
1371	F1LU97	SAM and SH3 domain-containing 1	1	Sash1	Rattus norvegicus	118 kDa	14	14	0.998948	14292350	16086414	12874796	15965319	20222283	16815450	7676711	10658083	7927351		0.104649	0.81695		0.00714595	0.492519
1372	B6RK61	Myosin heavy chain 7B	1	Myh7b	Rattus norvegicus	222 kDa	14	5	0.998802	12158460	234600	19915159	24518539	20792450	18858665	11358369	16261560	16908225		0.34765	0.180784		0.0778323	0.687419
1373	F1LPP8	DNA helicase	1	Chd3	Rattus norvegicus	207 kDa	14	7	0.998638	32205310	25325325	34622515	27197315	31189086	28635768	16935920	16600299	16360940		0.661703	1.05148		0.00337971	0.574246
1374	E9PSU5	Uncharacterized protein	1	None	Rattus norvegicus	37 kDa	14	2	0.998046	217835	477241	39525	0	658443	723415	419623	0	788869		0.197092	0.247589
1375	A0A0G2KA68	Zinc finger protein 646	1	Zfp646	Rattus norvegicus	198 kDa	14	14	0.997421	13120390	14597955	19600059	19908522	12150087	18207871	2423770	2685212	1248852		0.797596	0.94814		0.00336643	0.122659
1376	D3ZPX4	Plexin-A3	1	Plxna3	Rattus norvegicus	208 kDa	14	8	0.997303	5670497	6031929	5404930	6373712	6349533	5043291	2812984	2003318	2130164		0.722905	0.967549		0.00259119	0.388892
1377	G3V8S6	Histidine rich calcium binding protein, isoform CRA_b	1	Hrc	Rattus norvegicus	86 kDa	13	13	1	73084.8	0	0	1296551	1603797	714473	106495400	117703603	113173159		0.221691	0.280562		0.00246161	98.4719
1378	D3ZZC1	RCG43947	1	Txndc5	Rattus norvegicus	46 kDa	13	12	1	307271400	303758086	289317254	285656083	304519516	299416662	358210743	394852767	298611697		0.674031	1.01212		0.182698	1.17485
1379	P61203	COP9 signalosome complex subunit 2	1	Cops2	Rattus norvegicus	52 kDa	13	13	1	275130000	288472911	289176251	269608958	290635475	277170957	299792953	275181766	276674096		0.539745	1.01857		0.664802	1.0167
1380	Q9R1D1	Transcriptional repressor CTCF	1	Ctcf	Rattus norvegicus	84 kDa	13	13	1	51154040	52742646	51820366	66731358	54876549	53373184	58555168	66638518	59700004		0.251885	0.894336		0.519544	1.06025
1381	P20059	Hemopexin	1	Hpx	Rattus norvegicus	51 kDa	13	13	1	840317200	809956475	942386131	933590232	861906858	836757079	685269943	679198225	809585686		0.788786	0.983949		0.0562121	0.824078
1382	Q812D1	PC4 and SFRS1-interacting protein	1	Psip1	Rattus norvegicus	60 kDa	13	13	1	787199500	811690721	740143929	868029205	888626372	758667038	312622633	312954489	320064232		0.293095	0.931456		0.00207807	0.376829
1383	M0RD63	RAN-binding protein 3	1	Ranbp3	Rattus norvegicus	59 kDa	13	13	1	301921900	282570724	306176270	300324104	270894730	284804265	259996832	242065355	220530311		0.362186	1.04076		0.048327	0.842967
1384	Q6AYD3	Proliferation-associated protein 2G4	1	Pa2g4	Rattus norvegicus	44 kDa	13	13	1	2346283000	2471950763	2413952170	2333379264	2280437730	2296368514	1852429942	1785430143	1821566516		0.0774961	1.04641		0.000152658	0.790002
1385	Q9JHU0	Dihydropyrimidinase-related protein 5	1	Dpysl5	Rattus norvegicus	62 kDa	13	13	1	211859500	218212505	214734878	225463705	210297606	229781602	89414296	56187796	60266258		0.370385	0.96947		0.0121398	0.302899
1386	A0A096MIZ1	Paralemmin 2	1	Palm2	Rattus norvegicus	42 kDa	13	13	1	18006760	19759376	16823760	33353615	37992125	31745545	594585357	589106404	649493695		0.000943213	0.529912		1.187e-05	17.8165
1387	P62909	40S ribosomal protein S3	1	Rps3	Rattus norvegicus	27 kDa	13	13	1	12493760000	12325922545	12385475929	11710240004	12192939464	11429694085	10009787428	9695495341	10064007904		0.104513	1.05335		0.00308745	0.842725
1388	P04636	Malate dehydrogenase, mitochondrial	1	Mdh2	Rattus norvegicus	36 kDa	13	13	1	3373272000	3529501910	3283532226	2695402216	2847959971	3112171472	6516249862	7166376288	7378598097		0.0404567	1.17841		0.000101081	2.43417
1389	Q4V8K2	Beta-catenin-like protein 1	1	Ctnnbl1	Rattus norvegicus	65 kDa	13	13	1	129917700	127986618	138300370	130891535	117000326	120764524	116540859	99864962	99198556		0.158694	1.07532		0.0766302	0.854646
1390	P49088	Asparagine synthetase [glutamine-hydrolyzing]	1	Asns	Rattus norvegicus	64 kDa	13	13	1	169111200	180488616	172219806	168627471	163468624	164888468	97062503	71601311	79350225		0.113507	1.04967		0.0149913	0.495058
1391	Q4V7C7	Actin-related protein 3	1	Actr3	Rattus norvegicus	47 kDa	13	11	1	586032200	575305207	580844783	585045435	591244191	540064077	625316816	693899856	681828186		0.639882	1.01584		0.0241035	1.16562
1392	B2RZ74	U1 small nuclear ribonucleoprotein 70 kDa	1	Snrnp70	Rattus norvegicus	52 kDa	13	13	1	1259004000	1261965705	1154194144	1340042914	1266321423	1304762316	1022095363	935122992	911153265		0.154609	0.939117		0.00479502	0.732688
1393	E9PTR4	RCG62582, isoform CRA_b	1	Ubap2l	Rattus norvegicus	117 kDa	13	13	1	515228500	495081335	503564457	545844212	442959940	482250701	355723596	328668838	337503256		0.650287	1.03278		0.0169883	0.696864
1394	P06399	Fibrinogen alpha chain	1	Fga	Rattus norvegicus	87 kDa	13	13	1	1153707000	1009685065	1227862180	1388486022	1227011131	1398900113	1176263571	772499264	1037151094		0.0821259	0.843499		0.119438	0.733989
1395	P29457	Serpin H1	1	Serpinh1	Rattus norvegicus	47 kDa	13	13	1	2384883000	1490586021	2543963782	2622779501	2461167901	2485053881	2436807708	2840760474	2801730204		0.374327	0.826099		0.327565	1.06532
1396	P22509	rRNA 2'-O-methyltransferase fibrillarin	1	Fbl	Rattus norvegicus	34 kDa	13	10	1	1620536000	1585237200	1651691182	1652103131	1597872374	1598466637	1075078684	954156536	1076293049		0.915132	1.00184		0.00507364	0.639591
1397	G3V8G2	26S proteasome non-ATPase regulatory subunit 5	1	Psmd5	Rattus norvegicus	56 kDa	13	13	1	347771600	368385427	323807811	337970521	380301455	346776836	334249101	333957238	326957094		0.667736	0.976358		0.200305	0.935546
1398	Q4QQT4	Serine/threonine-protein phosphatase 2A 65 kDa regulatory subunit A beta isoform	1	Ppp2r1b	Rattus norvegicus	66 kDa	13	11	0.999999	223621200	248332759	228103724	228862082	222454733	211776959	130876545	108400542	104532408		0.251229	1.05518		0.00641357	0.516199
1399	P51583	Multifunctional protein ADE2	1	Paics	Rattus norvegicus	47 kDa	13	13	0.999999	3354053000	3450635961	3270048059	3120773775	3221808797	3188401659	2220809129	2182319864	2070271293		0.0491575	1.05689		0.000734801	0.678955
1400	P63102	14-3-3 protein zeta/delta	1	Ywhaz	Rattus norvegicus	28 kDa	13	10	0.999999	5241536000	5168524990	5209247508	5236917913	5206162293	5387114715	6003963870	5385897387	5885515470		0.335796	0.986771		0.111763	1.09021
1401	A0A0G2JWF7	MORC family CW-type zinc finger 2	1	Morc2	Rattus norvegicus	117 kDa	13	13	0.999999	110602300	112150168	118227000	108558551	108954702	110144131	81131092	62776945	72542250		0.187024	1.04025		0.0294815	0.657006
1402	P32551	Cytochrome b-c1 complex subunit 2, mitochondrial	1	Uqcrc2	Rattus norvegicus	48 kDa	13	13	0.999999	676660600	688838998	681734635	665753346	635778512	657039177	1117652888	1238525141	1225215715		0.0688098	1.04544		0.00081553	1.827
1403	P11884	Aldehyde dehydrogenase, mitochondrial	1	Aldh2	Rattus norvegicus	56 kDa	13	13	0.999999	882052900	868310520	842147901	820333803	870345673	760548534	506584950	465693348	483130488		0.276664	1.05905		0.000871505	0.594296
1404	P85107	Trimethylguanosine synthase	1	Tgs1	Rattus norvegicus	96 kDa	13	13	0.999999	89280000	91588304	88625350	87781764	88540470	79026257	58701227	49569923	47574622		0.267344	1.05668		0.00565692	0.608566
1405	P39951	Cyclin-dependent kinase 1	1	Cdk1	Rattus norvegicus	34 kDa	13	12	0.999999	1159287000	1144874464	1250091818	1161786119	1124790238	1106757719	845675294	855081345	917179604		0.235441	1.04684		0.00246031	0.771149
1406	Q66HG8	Protein Red	1	Ik	Rattus norvegicus	66 kDa	13	13	0.999999	184727300	187993318	165557005	241402340	222463567	198266958	115892651	136002421	115889619		0.0482425	0.814311		0.00170459	0.555646
1407	P02651	Apolipoprotein A-IV	1	Apoa4	Rattus norvegicus	44 kDa	13	13	0.999998	1259795000	916498560	1578720551	1368693694	1084272369	1271653194	1789182144	1686482092	1977426053		0.950993	0.988495		0.0133647	1.46771
1408	Q62909	Kinesin-like protein KIF2C	1	Kif2c	Rattus norvegicus	76 kDa	13	11	0.999998	197861800	230049496	213352555	227333399	216275773	209021015	116824758	173766111	153433246		0.729358	0.981311		0.0712952	0.671716
1409	P13676	Acylamino-acid-releasing enzyme	1	Apeh	Rattus norvegicus	81 kDa	13	13	0.999998	384309800	354964073	285286521	314447862	400075239	302479759	322996388	321126691	368711170		0.95503	1.00752		0.987541	1.00167
1410	Q8VHF0	MAP/microtubule affinity-regulating kinase 3	1	Mark3	Rattus norvegicus	89 kDa	13	10	0.999998	52843310	61194021	63501991	59518708	52745436	58889349	60094846	64441849	68596710		0.637595	1.03563		0.0902236	1.12844
1411	D4A777	Family with sequence similarity 114, member A1	1	Fam114a1	Rattus norvegicus	61 kDa	13	13	0.999998	87328100	86636116	79686169	101907467	101927346	101768177	186957623	180253197	173075618		0.023595	0.829295		0.00152146	1.76706
1412	P0C0A2	Vacuolar protein-sorting-associated protein 36	1	Vps36	Rattus norvegicus	44 kDa	13	13	0.999998	87654900	89452522	82325443	98082183	99066352	86704329	59412731	66716417	69131123		0.165254	0.915059		0.00400157	0.687717
1413	D3ZZ62	Exportin-T	1	Xpot	Rattus norvegicus	83 kDa	13	13	0.999997	152736500	162986482	155497023	167232446	170028054	152964607	133587334	137569091	126448321		0.378141	0.961895		0.00858084	0.811439
1414	P70490	Lactadherin	1	Mfge8	Rattus norvegicus	47 kDa	13	13	0.999997	89549190	77125179	91648096	93595900	88993289	91625587	227979815	268815609	215100370		0.368594	0.939543		0.00353378	2.58496
1415	Q3MID3	ADP-ribosylation factor GTPase-activating protein 2	1	Arfgap2	Rattus norvegicus	57 kDa	13	13	0.999997	278421700	286242922	265745087	311654189	284114472	280093738	263027177	302525604	278918970		0.268158	0.948734		0.52162	0.96366
1416	Q63413	Spliceosome RNA helicase Ddx39b	1	Ddx39b	Rattus norvegicus	49 kDa	13	7	0.999997	888780200	859834731	860406903	796466416	939858725	704677766	677437382	721315621	707330379		0.472197	1.07621		0.229798	0.868557
1417	F7FEM5	Suprabasin	1	Sbsn	Rattus norvegicus	69 kDa	13	13	0.999997	12108620	7180254	16832632	10286996	8435808	10847790	28347394	16020897	26423624		0.619958	1.15845		0.0277843	2.33603
1418	Q04931	FACT complex subunit SSRP1	1	Ssrp1	Rattus norvegicus	81 kDa	13	13	0.999996	920550100	915271109	969578102	942097663	974586055	887176182	546039518	483033985	520474833		0.978342	1.00096		0.000278433	0.552364
1419	Q8CFC1	Ribosomal oxygenase 2	1	Riox2	Rattus norvegicus	53 kDa	13	13	0.999996	207048700	229663379	224467984	217068673	204213079	201362872	136602778	143017940	139858050		0.207316	1.06142		0.000472063	0.673947
1420	P15650	Long-chain specific acyl-CoA dehydrogenase, mitochondrial	1	Acadl	Rattus norvegicus	48 kDa	13	13	0.999996	230134300	215013316	228819605	187161484	215276497	214811497	343122762	383465702	389532128		0.183375	1.09368		0.00070215	1.80919
1421	Q6P6T4	Echinoderm microtubule-associated protein-like 2	1	Eml2	Rattus norvegicus	71 kDa	13	12	0.999996	136349700	130209687	121975422	119602253	120362283	115920422	294289771	334352773	276483988		0.101886	1.09075		0.00260178	2.53564
1422	Q3T1L0	Aldehyde dehydrogenase family 16 member A1	1	Aldh16a1	Rattus norvegicus	85 kDa	13	13	0.999996	160235500	156647500	157881394	150880919	139934833	142976435	171538733	154375423	146366004		0.0463436	1.09495		0.209498	1.08689
1423	P35465	Serine/threonine-protein kinase PAK 1	1	Pak1	Rattus norvegicus	61 kDa	13	8	0.999996	87400040	94454302	91718760	85023098	75299023	87588632	14638674	5876522	2334207		0.150057	1.10528		0.0370067	0.0710117
1424	Q9QZK5	Serine protease HTRA1	1	Htra1	Rattus norvegicus	51 kDa	13	12	0.999995	77083590	53411885	60753629	43166152	56992936	32566262	1213975953	701543625	1350351989		0.132669	1.46155		0.000331604	24.303
1425	Q2VWP9	Protogenin	1	Prtg	Rattus norvegicus	131 kDa	13	13	0.999995	112975500	103883477	102803501	95577755	104496208	97725971	10488406	9082559	6249936		0.153887	1.07322		0.0031105	0.0848089
1426	Q9WVC0	Septin-7	1	Septin7	Rattus norvegicus	51 kDa	13	13	0.999995	242625400	249431265	247609019	263908355	250381824	262572397	309479224	343460573	361881770		0.0816244	0.95232		0.0189937	1.30394
1427	Q66HL2	Src substrate cortactin	1	Cttn	Rattus norvegicus	57 kDa	13	13	0.999995	683464300	634016165	703262504	624788537	595799327	590651612	586612178	548301060	581828376		0.0512024	1.11495		0.125419	0.947692
1428	G3V6B0	Pyridoxal-dependent decarboxylase domain-containing 1	1	Pdxdc1	Rattus norvegicus	87 kDa	13	13	0.999994	46014910	55277646	60346830	61601112	62491297	60005643	102074287	109025877	82490938		0.228376	0.872638		0.0298229	1.58398
1429	Q6TQE1	Zinc finger CCCH domain-containing protein 18	1	Zc3h18	Rattus norvegicus	106 kDa	13	13	0.999994	89420280	83698411	87703528	90575418	82760858	84376021	63693805	53466273	56903251		0.734198	1.01245		0.00614172	0.674145
1430	D4ABH1	SR-related CTD-associated factor 11	1	Scaf11	Rattus norvegicus	160 kDa	13	13	0.999994	140801200	152476863	157579693	162253238	138214191	154357835	97916565	86660662	89406549		0.902107	0.992381		0.00140265	0.602917
1431	Q6AYH5	Dynactin subunit 2	1	Dctn2	Rattus norvegicus	44 kDa	13	13	0.999994	147966700	129821953	139611835	142998690	144686608	123782298	159878237	137067305	143416296		0.81977	1.01548		0.371941	1.07062
1432	Q505J8	Phenylalanine--tRNA ligase alpha subunit	1	Farsa	Rattus norvegicus	58 kDa	13	13	0.999994	98729020	94993266	92625924	98484684	88344536	84329624	56602456	65078724	62871992		0.348861	1.05791		0.00358955	0.680876
1433	Q6AYD5	Eukaryotic peptide chain release factor GTP-binding subunit ERF3B-like	1	Gspt1	Rattus norvegicus	69 kDa	13	5	0.999994	175756000	189520712	173742218	164350208	163558022	159538004	151990919	119228608	100091304		0.0548732	1.10507		0.140651	0.750636
1434	Q9JKA7	Potassium/sodium hyperpolarization-activated cyclic nucleotide-gated channel 4	1	Hcn4	Rattus norvegicus	129 kDa	13	12	0.999993	71268.7	259925	94141	737617	0	801058	49461495	44701503	42907072		0.0418225	0.165534		0.00157856	49.1333
1435	A0A0G2K402	Myelin expression factor 2	1	Myef2	Rattus norvegicus	63 kDa	13	13	0.999993	624139100	711987585	635797814	704953329	756165000	709385188	620120655	665974176	605152329		0.127192	0.907412		0.0214185	0.871056
1436	A0A0G2KB30	F-box and leucine-rich repeat protein 19	1	Fbxl19	Rattus norvegicus	74 kDa	13	13	0.999993	84821860	87637126	82749733	94115576	87980081	80123695	9754036	5182589	856213		0.65228	0.975106		0.0472835	0.0402563
1437	Q66H99	Nucleolar protein 10	1	Nol10	Rattus norvegicus	80 kDa	13	13	0.999993	106341500	105409973	103463852	105239587	100249371	103706261	43965800	52993867	37104586		0.320406	1.01961		0.0131726	0.42911
1438	Q75Q39	Mitochondrial import receptor subunit TOM70	1	Tomm70	Rattus norvegicus	67 kDa	13	13	0.999993	312636000	343230957	297975322	347191338	361169357	315411910	285093951	342183074	323683733		0.287401	0.931571		0.332253	0.927691
1439	P04642	L-lactate dehydrogenase A chain	1	Ldha	Rattus norvegicus	36 kDa	13	12	0.999993	21147420000	17787331989	20259750330	17991580039	17459900202	22313396753	16712041093	18654358844	16534313598		0.781556	1.02827		0.322381	0.902623
1440	P02650	Apolipoprotein E	1	Apoe	Rattus norvegicus	36 kDa	13	13	0.999992	1159498000	954172128	1189556710	916036350	852781746	890927112	2457733802	1734699394	2319529286		0.0823133	1.2366		0.0121543	2.42209
1441	Q5U2M6	DDB1- and CUL4-associated factor 8	1	Dcaf8	Rattus norvegicus	66 kDa	13	13	0.999992	60841940	44666227	45888327	29697234	30536261	35812435	36588968	54446167	27850192		0.0258262	1.56593		0.459949	1.19544
1442	Q5BK18	Cytosolic iron-sulfur assembly component 3	1	Ciao3	Rattus norvegicus	53 kDa	13	13	0.999992	53627700	57564765	53676253	51657109	54171826	52230840	102919999	116131626	98785754		0.217282	1.04272		0.00268831	2.0065
1443	M0R8E8	Importin 11	1	Ipo11	Rattus norvegicus	113 kDa	13	13	0.999992	147588700	160431929	139694367	174100702	158113237	156684139	134651379	137400060	131406014		0.169405	0.915327		0.0191893	0.82605
1444	Q5RKI1	Eukaryotic initiation factor 4A-II	1	Eif4a2	Rattus norvegicus	46 kDa	13	7	0.999991	184139200	194877914	211288969	212636206	205395038	196040436	247384290	245028196	253011728		0.441847	0.960294		0.00719383	1.21447
1445	B0BN93	26S proteasome non-ATPase regulatory subunit 13	1	Psmd13	Rattus norvegicus	43 kDa	13	13	0.999991	736500800	736057927	707523777	692003802	616631838	661599719	802128466	723493715	791853775		0.0777463	1.10755		0.0254314	1.17634
1446	Q3B7T9	Rab11 family-interacting protein 1	1	Rab11fip1	Rattus norvegicus	71 kDa	13	11	0.99999	35684510	45998254	44091886	59443480	60965545	57831718	55142869	40575916	39194062		0.0414085	0.701576		0.113083	0.747953
1447	P63245	Receptor of activated protein C kinase 1	1	Rack1	Rattus norvegicus	35 kDa	13	13	0.99999	10496110000	11567697722	10957492184	9992546960	9695101686	9751718191	8455472118	9022892034	7553705717		0.0445205	1.12088		0.0822868	0.848095
1448	A0A0G2K0Q6	Inner centromere protein	1	Incenp	Rattus norvegicus	103 kDa	13	13	0.99999	114287700	120144412	122953514	117489075	118036704	110905227	57915582	64044587	61914044		0.351165	1.03156		0.000143529	0.530518
1449	P81795	Eukaryotic translation initiation factor 2 subunit 3, X-linked	1	Eif2s3	Rattus norvegicus	51 kDa	13	5	0.999989	265139400	377633360	357826731	290756938	243508442	280741481	313298881	271599032	293805608		0.210194	1.217		0.328926	1.07944
1450	P03994	Hyaluronan and proteoglycan link protein 1	1	Hapln1	Rattus norvegicus	40 kDa	13	13	0.999989	235584400	226309186	207835853	216124960	201998717	231891312	912685035	1064264697	984991712		0.609148	1.03057		1.56556e-05	4.555
1451	F1M805	UTP6 small subunit processome component	1	Utp6	Rattus norvegicus	70 kDa	13	13	0.999989	147295700	163149034	142764164	159151064	169002100	144432105	80854703	84060994	87425494		0.534811	0.959422		0.00133454	0.534799
1452	D3ZGC2	AT rich interactive domain 3B (Bright like) (Predicted)	1	Arid3b	Rattus norvegicus	60 kDa	13	13	0.999988	201668400	208574681	216308961	250982566	226006793	227390373	183224183	178214437	189219893		0.0544854	0.890182		0.00781592	0.782442
1453	B2RYI0	WD repeat-containing protein 91	1	Wdr91	Rattus norvegicus	83 kDa	13	13	0.999988	47620760	44880950	40369056	50059375	53652294	47670050	27169789	29413943	26817235		0.097931	0.876723		0.000220272	0.551118
1454	D3ZGN0	TBC1 domain family, member 4	1	Tbc1d4	Rattus norvegicus	147 kDa	13	13	0.999988	7843257	7038760	6007281	8864181	9252627	5291752	47752389	56540548	58503648		0.680638	0.914231		0.00421396	7.13968
1455	B4F7F3	ARVCF, delta catenin family member	1	Arvcf	Rattus norvegicus	105 kDa	13	13	0.999987	55593520	65535763	54211305	64573651	61315027	61610446	46810975	49649233	45820358		0.358816	0.932049		0.00120659	0.758602
1456	Q6AYS7	Aminoacylase-1A	1	Acy1a	Rattus norvegicus	46 kDa	13	13	0.999987	263103100	246166390	279472889	278772669	254985987	261257043	211125404	211905801	224800704		0.860296	0.991486		0.00452324	0.815108
1457	O88763	Phosphatidylinositol 3-kinase catalytic subunit type 3	1	Pik3c3	Rattus norvegicus	102 kDa	13	13	0.999987	105137400	104694619	98560399	100750015	97423800	103315292	68534138	73139673	62411594		0.452125	1.02275		0.00733162	0.675694
1458	O88984	Nuclear RNA export factor 1	1	Nxf1	Rattus norvegicus	70 kDa	13	13	0.999986	176562200	187076234	172016878	185240977	192352148	181571282	134721274	148529796	130200359		0.231764	0.95764		0.00808314	0.73846
1459	P97531	Cdc42-interacting protein 4	1	Trip10	Rattus norvegicus	63 kDa	13	13	0.999985	129660100	114581527	130178806	124199171	115488160	120100727	100933747	99525636	89868533		0.471777	1.03933		0.0125003	0.80623
1460	F1M400	Ankyrin repeat domain 28	1	Ankrd28	Rattus norvegicus	116 kDa	13	12	0.999984	11426840	13879097	11051647	10320039	14312630	10368622	7546774	9385565	7759991		0.74844	1.046		0.0668667	0.710647
1461	B2GUZ9	Fam49b protein	1	Fam49b	Rattus norvegicus	37 kDa	13	10	0.999984	81201400	80388239	66891630	83738022	106507481	80815936	146553139	177215833	127240622		0.200713	0.846141		0.0175239	1.66127
1462	O55096	Dipeptidyl peptidase 3	1	Dpp3	Rattus norvegicus	83 kDa	13	13	0.999984	318292700	324023421	300882189	315689780	328548087	306595050	280489478	296920822	296198512		0.799375	0.991878		0.0366083	0.918837
1463	O35828	Coronin-7	1	Coro7	Rattus norvegicus	101 kDa	13	13	0.999984	217373600	238046256	224888863	245663873	229786500	236501169	254111885	280266697	254748360		0.241521	0.95524		0.0659705	1.10765
1464	Q6IRJ7	Annexin	1	Anxa7	Rattus norvegicus	50 kDa	13	13	0.999983	288528600	247485136	263914984	226069935	232161725	237606758	262750551	240889816	269681077		0.0787844	1.14755		0.0754901	1.1103
1465	A0A0G2K0I1	Spermatogenesis-associated 5	1	Spata5	Rattus norvegicus	91 kDa	13	13	0.999982	1627597000	1475802699	1685462001	1531517792	1495156790	1480521209	1786340197	1485620890	1675942181		0.272497	1.06094		0.23343	1.09472
1466	Q2A121	Alpha-ketoglutarate-dependent dioxygenase FTO	1	Fto	Rattus norvegicus	58 kDa	13	13	0.999981	115982400	127508577	117389912	118177579	112417982	122686643	120757891	123994785	110614579		0.619838	1.02125		0.90717	1.00536
1467	Q63116	Mast/stem cell growth factor receptor	1	Kit	Rattus norvegicus	109 kDa	13	13	0.999979	55814130	55426000	47293023	55283411	56929827	50466253	3526757	4426803	1742081		0.698697	0.972986		0.00845337	0.0555307
1468	P14882	Propionyl-CoA carboxylase alpha chain, mitochondrial	1	Pcca	Rattus norvegicus	82 kDa	13	13	0.999979	39721860	37764046	39313925	38593877	37250892	37123815	83895373	118211034	110944923		0.171359	1.03383		0.00994649	2.74198
1469	A0A0G2JT90	ASH2-like histone lysine methyltransferase complex subunit	1	Ash2l	Rattus norvegicus	69 kDa	13	13	0.999978	163990200	169708707	177981869	171404270	152296198	152924605	99309793	86688641	90464793		0.202859	1.07457		0.000619541	0.579983
1470	P53812	Phosphatidylinositol transfer protein beta isoform	1	Pitpnb	Rattus norvegicus	31 kDa	13	11	0.999978	261565000	234002678	248414537	228299992	221210584	227456274	260290961	267023565	251769681		0.0899415	1.09797		0.00448807	1.15063
1471	B2GV24	E3 UFM1-protein ligase 1	1	Ufl1	Rattus norvegicus	90 kDa	13	13	0.999978	124278900	134757185	136211405	141473247	135160002	139664104	144258057	148803046	146238392		0.203918	0.948823		0.0367494	1.05536
1472	Q8VI02	Serine/threonine-protein phosphatase 4 regulatory subunit 1	1	Ppp4r1	Rattus norvegicus	106 kDa	13	13	0.999978	81457690	78715213	94116603	86959555	72228739	79319121	111404114	97585596	105854955		0.451182	1.06598		0.0163953	1.3219
1473	P05544	Serine protease inhibitor A3L	1	Serpina3l	Rattus norvegicus	46 kDa	13	8	0.999977	234581900	232554538	245445238	373689853	452839279	288954413	236813384	202236371	229231819		0.0777857	0.649376		0.0484585	0.607788
1474	D4ADS6	Integrator complex subunit 7	1	Ints7	Rattus norvegicus	107 kDa	13	13	0.999976	88981030	100307247	91677687	95073265	98989410	87819062	64825108	62698075	68433242		0.950385	0.996673		0.00166001	0.695573
1475	M0R3Z8	RCG28930, isoform CRA_b	1	Rbm15	Rattus norvegicus	106 kDa	13	13	0.999976	93425550	92841274	98431922	98962499	96167549	90141978	94018261	86391330	81664644		0.964271	0.998402		0.167477	0.917833
1476	Q9WTT6	Guanine deaminase	1	Gda	Rattus norvegicus	51 kDa	13	13	0.999976	521190100	263690269	329281775	219412082	332424082	287510097	387718615	288541650	397126651		0.347895	1.29226		0.193224	1.28435
1477	O88453	Scaffold attachment factor B1	1	Safb	Rattus norvegicus	105 kDa	13	9	0.999976	186558400	197926592	150119294	223556735	199236573	199696196	120635722	157869407	103282717		0.193017	0.854168		0.04563	0.604726
1478	Q62673	Serine/threonine-protein kinase PLK1	1	Plk1	Rattus norvegicus	68 kDa	13	13	0.999975	199210200	218436879	229464221	167671842	186843849	176619416	118455832	117776319	113336930		0.021973	1.21747		0.00175853	0.658672
1479	E9PT85	ATP-dependent DNA helicase 2 subunit 1	1	Xrcc6	Rattus norvegicus	70 kDa	13	13	0.999974	192649600	189277378	172632158	167291554	193035087	177246492	117454066	128383606	124168626		0.587982	1.03221		0.0031711	0.689023
1480	Q63722	Protein jagged-1	1	Jag1	Rattus norvegicus	134 kDa	13	13	0.999972	7025177	9278547	6612860	5987469	6641022	5516868	17965620	21372890	23261044		0.150987	1.25252		0.000348145	3.44024
1481	M0R3L1	Non-specific serine/threonine protein kinase	1	Mast4	Rattus norvegicus	264 kDa	13	12	0.999969	1489632	2773984	2261753	2891499	2796105	2603650	16942992	23333773	18706731		0.275688	0.762881		0.000992613	7.05619
1482	A0A0G2K9P5	Conserved oligomeric Golgi complex subunit 5	1	Cog5	Rattus norvegicus	84 kDa	13	13	0.999969	68150250	60295313	78661035	78990094	72247299	68953275	95653735	87672250	88796493		0.503716	0.936527		0.0153398	1.23691
1483	D4AE58	KN motif and ankyrin repeat domains 1	1	Kank1	Rattus norvegicus	148 kDa	13	12	0.999967	48320420	50455077	45338788	48213162	46052237	47973796	82756726	84668546	84149457		0.743914	1.01242		7.49325e-05	1.76896
1484	P62142	Serine/threonine-protein phosphatase PP1-beta catalytic subunit	1	Ppp1cb	Rattus norvegicus	37 kDa	13	4	0.999963	234738100	262943735	223865901	225842754	241580912	241050093	368069565	393640757	372745653		0.775906	1.01661		0.000102289	1.60136
1485	Q3MJK5	Cyclin-dependent kinase 12	1	Cdk12	Rattus norvegicus	164 kDa	13	11	0.999962	37052390	39019101	40297722	36977124	34986407	32932441	26614480	24056756	24323841		0.0712361	1.10996		0.00193937	0.715007
1486	Q00918	Latent-transforming growth factor beta-binding protein 1	1	Ltbp1	Rattus norvegicus	187 kDa	13	13	0.99996	7859127	7654730	6116915	8488803	11582861	11076979	42300511	65610286	66439289		0.0469267	0.696494		0.0013014	5.53203
1487	P52631	Signal transducer and activator of transcription 3	1	Stat3	Rattus norvegicus	88 kDa	13	13	0.99996	60463950	63177719	61515272	65450334	68347744	67034713	155780063	170606349	167831370		0.0104805	0.92194		0.000153727	2.45932
1488	F1LQJ7	Phosphoenolpyruvate carboxykinase (GTP)	1	Pck2	Rattus norvegicus	71 kDa	13	13	0.999957	163201300	174979735	165008218	153835039	163749626	159329747	182032292	200486217	191135044		0.132863	1.05494		0.00803915	1.2023
1489	B5DEJ5	Eefsec protein	1	Eefsec	Rattus norvegicus	64 kDa	13	13	0.999953	89267250	92332771	69171513	89178915	99763160	79146697	82312138	101439841	101858577		0.570168	0.932044		0.552019	1.06496
1490	A0A0G2JX94	Angiomotin	1	Amot	Rattus norvegicus	128 kDa	13	12	0.999952	25439470	22842712	26585858	24310329	20388535	21852784	6558016	10601223	11337738		0.158702	1.12566		0.0286418	0.417501
1491	D3ZV54	PWP2, small subunit processome component	1	Pwp2	Rattus norvegicus	103 kDa	13	13	0.999952	127393500	130985155	118277148	132562553	126158122	131005655	84108880	77752571	77830465		0.382452	0.965787		0.000359335	0.614742
1492	Q5U2X0	CDKN2A-interacting protein	1	Cdkn2aip	Rattus norvegicus	61 kDa	13	13	0.999951	49272280	39028527	52411109	45093742	43142816	47108944	54714614	29849144	40289045		0.762499	1.03219		0.593588	0.895429
1493	F1M9C9	Histidine--tRNA ligase	1	Hars2	Rattus norvegicus	57 kDa	13	11	0.99995	111583000	111390335	109914894	105793860	102420448	107556531	148226375	146817355	143107129		0.0545519	1.0544		9.64295e-05	1.38769
1494	Q6IFW6	Keratin, type I cytoskeletal 10	1	Krt10	Rattus norvegicus	57 kDa	13	12	0.999944	1342368000	1003333053	1100885851	850689444	1039583193	617721905	2452187098	707928751	2682959650		0.147274	1.39491		0.233039	2.04289
1495	Q3T1G7	Conserved oligomeric Golgi complex subunit 7	1	Cog7	Rattus norvegicus	86 kDa	13	13	0.999942	90386750	91378936	91678895	94518411	95113504	95180855	90358962	122608550	111713287		0.00350413	0.960072		0.30623	1.13091
1496	O89043	DNA polymerase alpha subunit B	1	Pola2	Rattus norvegicus	67 kDa	13	13	0.999939	170409600	195534591	175254276	201584973	191477693	180028070	109973455	114869370	91823858		0.340418	0.943676		0.00505161	0.550609
1497	G3V6U9	Actin-histidine N-methyltransferase	1	Setd3	Rattus norvegicus	67 kDa	13	13	0.999935	116029800	124471760	121804675	121903238	121324723	118071996	136322604	144657778	131852008		0.922214	1.00245		0.0278202	1.1419
1498	B1WBN4	RNA exonuclease 4	1	Rexo4	Rattus norvegicus	45 kDa	13	13	0.999932	93010830	78190294	103168953	88000918	66966619	82818724	45933638	41089197	36581182		0.283311	1.15413		0.00413695	0.521052
1499	D3ZT56	Zinc finger protein 687	1	Zfp687	Rattus norvegicus	130 kDa	13	12	0.99993	49232210	62015828	61827418	74660245	61509282	68365881	43750791	40073453	47547319		0.154538	0.844023		0.00428351	0.642737
1500	Q5U2Z5	Cap-specific mRNA (nucleoside-2'-O-)-methyltransferase 1	1	Cmtr1	Rattus norvegicus	96 kDa	13	13	0.999929	35006900	35819750	36547422	38518944	37888231	30880587	23940733	27917449	17600794		0.945055	1.00559		0.0607575	0.639087
1501	Q99M64	Phosphatidylinositol 4-kinase type 2-alpha	1	Pi4k2a	Rattus norvegicus	54 kDa	13	13	0.999924	55147170	56964267	62124927	55281038	48611575	57412579	52406901	50784202	57065988		0.279792	1.08149		0.936389	0.994773
1502	P18292	Prothrombin	1	F2	Rattus norvegicus	70 kDa	13	13	0.999914	125935500	131212225	138131348	118896303	126343013	124658786	133315085	108933503	126578196		0.120815	1.06821		0.929956	0.993845
1503	A0A0G2K9T1	E3 ubiquitin-protein ligase	1	Itch	Rattus norvegicus	101 kDa	13	11	0.999912	45991870	36637784	51318539	47226920	40975679	43384099	43079829	40882295	36141243		0.933381	1.0099		0.240538	0.911847
1504	Q9Z2S9	Flotillin-2	1	Flot2	Rattus norvegicus	47 kDa	13	13	0.999912	80486860	68943826	77288174	73571938	80810732	70309659	101975936	110987100	119084784		0.896878	1.00859		0.0031027	1.47733
1505	A0A0G2K6T6	SET domain-containing 1A, histone lysine methyltransferase	1	Setd1a	Rattus norvegicus	186 kDa	13	13	0.999909	59937290	42452575	54468452	62786936	66869412	58229615	20772583	27843987	18990045		0.199028	0.827628		0.0069464	0.355497
1506	Q9EPV5	Apoptotic protease-activating factor 1	1	Apaf1	Rattus norvegicus	141 kDa	13	13	0.999906	43379900	43663087	41492497	47839624	49243155	42331604	26073576	41900274	39975850		0.222876	0.923687		0.203192	0.759403
1507	A0A0G2K1E2	Integrin alpha 5 (Mapped)	1	Itga5	Rattus norvegicus	119 kDa	13	13	0.999906	81968090	98006900	77706048	87435863	77180520	90691979	187402779	210228477	193355085		0.94266	1.00661		0.000286655	2.3175
1508	D3ZWH1	Stabilin 1	1	Stab1	Rattus norvegicus	242 kDa	13	13	0.999904	5239286	5720990	4002815	6384043	8367051	10249167	37227607	34342252	33112967		0.0469721	0.602907		0.00617447	4.26034
1509	D3ZSV7	Similar to THUMP domain containing 3 (Predicted), isoform CRA_a	1	Thumpd3	Rattus norvegicus	56 kDa	13	13	0.999904	102159400	111929299	94296994	108071489	120657066	100790487	73833865	72675318	62820312		0.411913	0.936151		0.00348634	0.63536
1510	Q5U2R9	Sec1 family domain-containing 2	1	Scfd2	Rattus norvegicus	75 kDa	13	13	0.999903	33637120	37430541	38122308	37899367	39073644	38598235	41036218	44724628	43291606		0.271879	0.943439		0.0366218	1.11604
1511	G3V9V8	DEAD-box helicase 31	1	Ddx31	Rattus norvegicus	76 kDa	13	13	0.999903	101512700	90318980	94995109	95170191	85154855	85923632	63604419	45532499	45005102		0.203977	1.07744		0.0296955	0.572026
1512	Q63801	Transcription initiation factor TFIID subunit 6	1	Taf6	Rattus norvegicus	73 kDa	13	13	0.999902	44949040	45157163	48591008	52219781	40893251	47523046	30795560	27182068	29063213		0.909259	0.990536		0.00976248	0.621213
1513	A0A0G2JTK4	Protein phosphatase 6, regulatory subunit 1	1	Ppp6r1	Rattus norvegicus	98 kDa	13	13	0.999902	29078880	32733278	30961152	31856306	33376081	28085838	38412343	45607303	41359458		0.947178	0.995608		0.0145838	1.34376
1514	D3ZAH3	NEDD1 gamma-tubulin ring complex targeting factor	1	Nedd1	Rattus norvegicus	71 kDa	13	13	0.999892	27132440	30522546	23464298	32571913	36540294	28932871	42315614	43502162	38918640		0.134797	0.826362		0.0492765	1.2766
1515	P97608	5-oxoprolinase	1	Oplah	Rattus norvegicus	138 kDa	13	13	0.99989	4464915	5063977	4531983	4100556	2838417	3433764	20988266	28698559	29767509		0.0837433	1.36868		0.000189326	7.65531
1516	D3ZX08	Alanine--tRNA ligase, mitochondrial	1	Aars2	Rattus norvegicus	108 kDa	13	13	0.999881	45852560	50931284	47828004	44965098	45696439	47219867	50314812	50298924	51428363		0.263	1.04805		0.00923081	1.10287
1517	E9PSW8	Centromere protein C	1	Cenpc	Rattus norvegicus	103 kDa	13	13	0.999878	13900230	24682810	15002489	22410548	11432078	14605452	8865327	20916845	8233457		0.710681	1.11215		0.457773	0.741697
1518	P62703	40S ribosomal protein S4, X isoform	1	Rps4x	Rattus norvegicus	30 kDa	13	6	0.999877	309472800	252479763	268134941	305215319	419906883	204065334	195029556	280030369	203206760		0.761958	0.928734		0.313596	0.751459
1519	D4AEC2	Calmodulin-regulated spectrin-associated protein 2	1	Camsap2	Rattus norvegicus	166 kDa	13	13	0.99987	57226600	42975347	63989331	29384043	63319887	66141674	26665075	49036769	42202541		0.796448	1.08542		0.456951	0.765407
1520	E9PT37	RNA-binding protein 20	1	Rbm20	Rattus norvegicus	131 kDa	13	13	0.999869	3936562	13385412	2888005	2791374	8796308	9470119	40247616	47373435	52348938		0.829245	0.868209		0.0322983	7.54343
1521	M0RBV7	Jumonji and AT-rich interaction domain-containing 2	1	Jarid2	Rattus norvegicus	138 kDa	13	13	0.999869	35394630	36120969	36913159	30651396	29105481	31693827	13512078	8740919	9664480		0.0093203	1.1862		0.0125219	0.343045
1522	P29534	Vascular cell adhesion protein 1	1	Vcam1	Rattus norvegicus	81 kDa	13	13	0.999865	0	2944654	7307721	755273	3082870	4017045	95164525	204620871	215944268		0.913825	1.10984		0.00514671	76.6068
1523	A0A0G2K9E5	Leucyl-tRNA synthetase	1	Lars2	Rattus norvegicus	102 kDa	13	13	0.999864	34921640	47654413	45995516	40711621	41052418	36383670	42100250	42918570	39895778		0.527439	1.07973		0.289734	1.05835
1524	O35274	Neurabin-2	1	Ppp1r9b	Rattus norvegicus	90 kDa	13	12	0.999858	31868470	31223199	34031640	36700464	34468880	34971638	27315103	24958413	24311108		0.055584	0.914749		0.00353517	0.720891
1525	Q6IFV1	Keratin, type I cytoskeletal 14	1	Krt14	Rattus norvegicus	53 kDa	13	3	0.999858	42106310	13952780	32961890	13594768	28271105	14918059	91745437	13058598	31238045		0.381275	1.50037		0.388992	1.86887
1526	D4A1F2	[F-actin]-monooxygenase MICAL2	1	Mical2	Rattus norvegicus	110 kDa	13	13	0.999852	572553	0	527528	539462	3075598	0	73213403	92066458	90838635					0.0129253	76.2561
1527	A0A0G2K502	Malic enzyme	1	Me2	Rattus norvegicus	66 kDa	13	13	0.999851	101127500	106373063	90610719	102583768	108390135	88619716	65055621	77785112	69617085		0.964632	0.996385		0.0130879	0.70974
1528	D4A1G8	Centrosomal protein 170B	1	Cep170b	Rattus norvegicus	172 kDa	13	12	0.999847	20067120	21087233	22134073	20643443	19725825	20522245	10222985	8112408	8744863		0.317704	1.03874		0.00526963	0.442736
1529	A0A0G2K4S4	DEAD-box helicase 51	1	Ddx51	Rattus norvegicus	70 kDa	13	13	0.999843	73612560	78188838	65718701	80007310	85647506	71935012	42463897	45690204	42881121		0.28697	0.915519		0.00244703	0.552639
1530	Q62930	Complement component C9	1	C9	Rattus norvegicus	62 kDa	13	13	0.999838	128593900	117477807	153504801	136107268	127713219	137360772	122222150	81012102	109360598		0.914768	0.990314		0.161017	0.768293
1531	Q62915	Peripheral plasma membrane protein CASK	1	Cask	Rattus norvegicus	103 kDa	13	13	0.999836	45733450	43980355	43025903	46802912	47831394	41416347	36769797	31580182	29115762		0.670763	0.977286		0.0198212	0.714428
1532	F1LV44	Teneurin transmembrane protein 3	1	Tenm3	Rattus norvegicus	284 kDa	13	13	0.999835	28206760	28663389	25557080	31171196	35304988	31167056	43241760	30041413	28825026		0.0380312	0.84457		0.845889	1.02968
1533	F1M4I4	Vacuolar protein sorting-associated protein 51 homolog	1	Vps51	Rattus norvegicus	86 kDa	13	13	0.999827	66129680	68465794	55889928	70714325	82637371	61862057	39173152	51690364	45963202		0.323528	0.887902		0.0176112	0.636161
1534	Q6X936	Kin of IRRE-like protein 1	1	Kirrel1	Rattus norvegicus	87 kDa	13	13	0.999825	27832180	33516204	29724340	36763585	34663347	35928183	51079501	45871464	40438262		0.0803008	0.846052		0.0617334	1.27434
1535	P20760	Ig gamma-2A chain C region	1	Igg-2a	Rattus norvegicus	35 kDa	13	9	0.99981	317156900	317369399	467077415	305110165	295255450	472540501	39611058	43447456	61255854		0.876134	1.03366		0.000629564	0.135294
1536	Q03346	Mitochondrial-processing peptidase subunit beta	1	Pmpcb	Rattus norvegicus	54 kDa	13	13	0.9998	212261800	226592057	220131895	200296531	186820881	214084904	191649851	252197391	241348372		0.126808	1.09742		0.279317	1.13345
1537	O70535	Leukemia inhibitory factor receptor	1	Lifr	Rattus norvegicus	122 kDa	13	13	0.999767	24887750	26341737	22464107	23536263	26613765	24712174	22623952	26207357	27602693		0.792231	0.983531		0.805218	1.01874
1538	A0A0G2JT53	Zinc finger protein 521	1	Zfp521	Rattus norvegicus	149 kDa	13	11	0.999765	16332220	17291787	23081426	20501395	22726410	19989035	11204432	11625831	11811428		0.386253	0.887866		0.00149924	0.548702
1539	M0R8P6	WWC family member 3	1	Wwc3	Rattus norvegicus	128 kDa	13	13	0.999761	40408740	33252985	32684005	27088215	25956630	28825159	32201880	32490725	37841771		0.0459896	1.29404		0.0308525	1.25008
1540	D3ZUW8	Bromodomain containing 1 (Predicted)	1	Brd1	Rattus norvegicus	120 kDa	13	12	0.99976	42566080	43047933	41920695	41127745	42848942	40757020	24253571	22155039	17227642		0.285968	1.02264		0.0198089	0.505125
1541	F1LVW7	Protein diaphanous homolog 3	1	Diaph3	Rattus norvegicus	134 kDa	13	13	0.999758	27137210	29558170	25006851	27062798	31036898	27523039	15649912	25435482	18847671		0.505851	0.953787		0.107263	0.687207
1542	Q5U2T3	SPATS2-like protein	1	Spats2l	Rattus norvegicus	62 kDa	13	13	0.999735	14092310	10153353	15134599	16022129	9308704	17519000	53521942	65574413	68545210		0.803669	0.939322		0.00920683	4.51551
1543	Q6P730	Disabled homolog 2-interacting protein	1	Dab2ip	Rattus norvegicus	110 kDa	13	13	0.999733	29278250	29395088	30158233	35897550	32898633	33151279	55537335	53035318	51281533		0.029067	0.871955		0.000293535	1.5684
1544	Q4V8C3	Echinoderm microtubule-associated protein-like 1	1	Eml1	Rattus norvegicus	90 kDa	13	13	0.999719	68556270	63332732	64693862	68486470	73902607	77609871	33016867	39741804	38595650		0.0716622	0.894236		0.00124781	0.505181
1545	Q62667	Major vault protein	1	Mvp	Rattus norvegicus	96 kDa	13	13	0.999715	34706930	27666872	29566566	24587037	28059033	30862325	72423418	75787543	79230076		0.366116	1.10067		0.00154103	2.7335
1546	P55266	Double-stranded RNA-specific adenosine deaminase	1	Adar	Rattus norvegicus	130 kDa	13	13	0.999705	34514610	36321486	19527841	34239164	41995759	17172697	23387363	27301880	26085209		0.993612	0.997129		0.677356	0.877001
1547	A1A5S2	CXXC-type zinc finger protein 1	1	Cxxc1	Rattus norvegicus	76 kDa	13	13	0.999703	42167200	46600378	44409830	38731110	38023794	40656502	28360722	25921698	28741575		0.0282403	1.13379		0.00182516	0.706668
1548	Q9R0C5	N-acetylgalactosaminyltransferase 7	1	Galnt7	Rattus norvegicus	75 kDa	13	13	0.999689	71365520	70013316	68943735	64267456	65705386	68215019	86594714	88713773	89075074		0.0545934	1.06144		0.000716638	1.33431
1549	Q63356	Unconventional myosin-Ie	1	Myo1e	Rattus norvegicus	127 kDa	13	13	0.999684	26645150	33721321	30784212	26816321	25611194	22857960	18357354	35580254	32819928		0.094578	1.2078		0.67114	1.10942
1550	O55156	CAP-Gly domain-containing linker protein 2	1	Clip2	Rattus norvegicus	115 kDa	13	11	0.999682	15157310	11513505	18206793	12233768	13948122	16321842	5995841	4596614	5647632		0.796176	1.04489		0.00115742	0.382327
1551	D4A1U4	Codanin 1	1	Cdan1	Rattus norvegicus	136 kDa	13	13	0.999681	25234060	27645432	24884364	28430100	24710343	28620051	26211440	36278001	32836442		0.452818	0.952218		0.267154	1.15803
1552	D3ZKR9	Terminal uridylyl transferase 7	1	Tut7	Rattus norvegicus	168 kDa	13	12	0.999655	29696150	33554537	31363586	34308625	29675366	32580205	27426747	29366791	30754787		0.737899	0.980335		0.149547	0.907256
1553	D4A9P0	Kinesin family member 7	1	Kif7	Rattus norvegicus	151 kDa	13	12	0.999654	26021100	28492193	33357198	35182925	32643849	32955919	21338879	18808327	13314720		0.181676	0.867743		0.0403952	0.52071
1554	A0A0G2JVZ6	Integrin subunit alpha V	1	Itgav	Rattus norvegicus	116 kDa	13	13	0.999654	81845240	86421024	63554728	79000495	80968018	74712395	113097243	123698049	120688548		0.851912	0.979809		0.000322404	1.52305
1555	D4A648	Non-specific serine/threonine protein kinase	1	Stk4	Rattus norvegicus	55 kDa	13	9	0.999649	118237900	117527408	112771308	133954527	124361156	119853356	93401643	100566751	90480300		0.11679	0.922432		0.00328867	0.752241
1556	D4A9B0	S1 RNA-binding domain 1	1	Srbd1	Rattus norvegicus	110 kDa	13	13	0.999632	27667680	36528975	33452195	36711551	37170611	38735447	17976063	22320400	15721057		0.207416	0.861605		0.0181147	0.492331
1557	B1H284	TATA-box-binding protein-associated factor 5-like	1	Taf5l	Rattus norvegicus	66 kDa	13	13	0.99963	40353190	40690806	44165677	49102334	49642423	47614340	22063096	20684470	23597044		0.0193366	0.854913		0.000964695	0.452717
1558	O35826	Bifunctional UDP-N-acetylglucosamine 2-epimerase/N-acetylmannosamine kinase	1	Gne	Rattus norvegicus	79 kDa	13	13	0.99963	38635460	39768564	39619808	42060714	43903121	33350276	59722542	59040920	55688230		0.968131	0.996145		0.0385896	1.47184
1559	A0A0G2JVE0	F-box and WD repeat domain-containing 11	1	Fbxw11	Rattus norvegicus	61 kDa	13	13	0.999602	49742900	47863736	42516473	42776206	44015725	44029722	39819408	35825491	33129591		0.292487	1.06884		0.0679923	0.82918
1560	E9PU29	RBR-type E3 ubiquitin transferase	1	Rnf31	Rattus norvegicus	119 kDa	13	13	0.999583	15308840	15481405	14273584	14925233	16004377	12743353	5080471	8004062	7687348		0.663978	1.03581		0.0204207	0.468292
1561	Q3KR97	Brain-specific angiogenesis inhibitor 1-associated protein 2-like protein 1	1	Baiap2l1	Rattus norvegicus	57 kDa	13	13	0.999497	73454160	78748406	81710570	73252502	73377624	75794186	45495756	43522611	35011715		0.249349	1.05076		0.0168322	0.554148
1562	Q7TP36	Protein Shroom2	1	Shroom2	Rattus norvegicus	158 kDa	13	12	0.999468	25889530	18324517	27574213	16435764	16741017	17954131	19349079	17448593	19345276		0.119365	1.38348		0.104254	1.09754
1563	F1M392	LIM and calponin homology domains 1	1	Limch1	Rattus norvegicus	122 kDa	13	13	0.999448	16968090	13614593	14589842	18557112	18475978	15392438	54446858	50766531	54962936		0.170687	0.861167		0.000917149	3.06477
1564	D4A9B2	SNF2 histone linker PHD RING helicase	1	Shprh	Rattus norvegicus	195 kDa	13	13	0.999423	60389640	67633554	52565959	93271525	58168941	62402274	49458515	53960596	46507658		0.424783	0.859138		0.142008	0.715705
1565	A5I9F0	Protein-tyrosine-phosphatase	1	Ptprk	Rattus norvegicus	162 kDa	13	12	0.999395	16291700	17459479	14779969	16791123	15906463	17567445	11489201	7526569	4545732		0.557975	0.964058		0.0893717	0.437565
1566	P53565	Homeobox protein cut-like 1	1	Cux1	Rattus norvegicus	165 kDa	13	13	0.99936	11403940	14429185	22396599	15338888	14049330	11191352	39481189	40656502	45302914		0.566672	1.15181		0.00228992	3.11247
1567	A0A0G2KA92	DNA helicase	1	Chd2	Rattus norvegicus	213 kDa	13	8	0.999221	6284375	6574225	6698835	7866155	8736431	8347438	9143379	12986164	13670914		0.00455701	0.784306		0.103934	1.41442
1568	D4ADF6	Zinc finger FYVE-type-containing 16	1	Zfyve16	Rattus norvegicus	168 kDa	13	13	0.999003	23697600	22686567	25775935	22172413	21821161	23001159	59352545	55579928	58080403		0.180583	1.07584		4.35101e-06	2.58214
1569	F1LTH9	DNA helicase	1	Wrn	Rattus norvegicus	157 kDa	13	13	0.998795	10798370	9789134	11120027	17057915	19699659	15063857	10948203	9251078	6186532		0.011834	0.614652		0.0374352	0.498374
1570	Q535K8	GON-4-like protein	1	Gon4l	Rattus norvegicus	248 kDa	13	13	0.998732	13626840	13265515	16579546	12906369	12919473	10698640	13585486	18498290	11670068		0.141168	1.18879		0.35272	1.18023
1571	Q9JLS3	Serine/threonine-protein kinase TAO2	1	Taok2	Rattus norvegicus	139 kDa	13	10	0.998668	24522510	24471798	26629621	26694055	19835938	25603510	26715019	32516311	35954902		0.620815	1.05635		0.0945736	1.32074
1572	Q9JJ79	Cytoplasmic dynein 2 heavy chain 1	1	Dync2h1	Rattus norvegicus	492 kDa	13	13	0.997818	12416790	14092337	13009800	11330124	13749062	8597657	1255659	168317	550396		0.322901	1.19342		0.0280079	0.0442856
1573	D4A666	Ubinuclein-2	1	Ubn2	Rattus norvegicus	144 kDa	13	13	0.996119	46157550	56897377	54024854	49720576	52956484	56110113	37538566	41337899	37539144		0.862831	0.986607		0.00289601	0.733282
1574	P97924	Kalirin	1	Kalrn	Rattus norvegicus	337 kDa	13	7	0.995171	1716073	2412140	798081	2047737	2655145	1778651	7638531	5979841	23417076		0.39184	0.699054		0.0558239	4.80022
1575	D3ZBS9	SWI/SNF related, matrix associated, actin dependent regulator of chromatin, subfamily d, member 1 (Predicted)	1	Smarcd1	Rattus norvegicus	58 kDa	12	11	1	336091000	350816709	356264931	338074435	339876253	333593589	118584624	89807190	90183453		0.216179	1.03099		0.00541839	0.29262
1576	Q3MHS9	Chaperonin containing Tcp1, subunit 6A (Zeta 1)	1	Cct6a	Rattus norvegicus	58 kDa	12	11	1	3002881000	3199079571	3264737837	3269958413	3209395578	3066576692	2867596183	2598285132	2734036327		0.799751	0.991435		0.0152356	0.858611
1577	P25113	Phosphoglycerate mutase 1	1	Pgam1	Rattus norvegicus	29 kDa	12	12	1	2523073000	2589635961	2459361623	2484459146	2735344377	2450883961	1621869195	1801309119	1348769457		0.773551	0.988116		0.018156	0.618479
1578	Q9WTT7	Basic leucine zipper and W2 domain-containing protein 2	1	Bzw2	Rattus norvegicus	48 kDa	12	12	1	336649400	331226831	322327933	351106140	376706640	328639948	390701417	435576475	454823858		0.244572	0.938598		0.0335506	1.21208
1579	Q68FP1	Gelsolin	1	Gsn	Rattus norvegicus	86 kDa	12	12	1	243225600	182399522	262793655	185370345	195160581	218130391	150321586	122486943	129173721		0.368353	1.13894		0.0079367	0.670469
1580	Q4V884	CDC16 cell division cycle 16 homolog (S. cerevisiae)	1	Cdc16	Rattus norvegicus	71 kDa	12	12	1	187921900	189251230	195151112	184245402	177719532	182307987	199585658	165953876	190109868		0.033686	1.05152		0.77983	1.01795
1581	Q7TP47	Heterogeneous nuclear ribonucleoprotein Q	1	Syncrip	Rattus norvegicus	60 kDa	12	11	1	817592000	840138461	639386249	834065928	1020321150	753928838	630090175	640074045	630367016		0.36693	0.881308		0.0734886	0.734491
1582	D4AEP0	Adenylosuccinate synthetase isozyme 2	1	Adss	Rattus norvegicus	50 kDa	12	10	1	940746500	948165168	947369984	928481083	972309591	902479694	523845843	520095581	486474346		0.632304	1.01225		4.85959e-05	0.545897
1583	Q56B11	Proline-, glutamic acid- and leucine-rich protein 1	1	Pelp1	Rattus norvegicus	119 kDa	12	12	1	431257900	477004204	449580280	450412891	413158587	405973063	327723977	284238868	290690625		0.196139	1.06975		0.00447703	0.71034
1584	F1LVV4	Regulator of chromosome condensation 2	1	Rcc2	Rattus norvegicus	47 kDa	12	12	1	2272084000	2728319011	2555806460	2376047028	2522277296	2388853915	1276686820	1136187438	1126884661		0.601721	1.03436		0.000673736	0.485132
1585	P13221	Aspartate aminotransferase, cytoplasmic	1	Got1	Rattus norvegicus	46 kDa	12	12	1	679877800	672412725	696188366	667243228	651500155	667809021	1362788456	1455924732	1406703540		0.0823266	1.03113		0.000103774	2.12638
1586	P04276	Vitamin D-binding protein	1	Gc	Rattus norvegicus	54 kDa	12	12	1	145791900	149478505	166487385	109127887	128520626	122573468	84045926	142160930	158918509		0.0181635	1.28271		0.883518	1.03369
1587	Q9JM53	Apoptosis-inducing factor 1, mitochondrial	1	Aifm1	Rattus norvegicus	67 kDa	12	12	1	339694700	360117568	336045278	361729990	373030376	333095830	331422765	375393993	347769774		0.505728	0.970683		0.810649	0.987388
1588	Q499N3	WD repeat-containing protein 18	1	Wdr18	Rattus norvegicus	47 kDa	12	12	1	380284500	378866831	375971021	361687090	364723184	351075283	270960264	255888183	257331786		0.0371193	1.05362		0.00034261	0.727642
1589	A0A0G2K7I4	RCSD domain containing 1 (Predicted), isoform CRA_a	1	Rcsd1	Rattus norvegicus	44 kDa	12	12	1	29719540	26641735	21490583	40087973	36135336	40827693	270992433	357711003	342522078		0.0348121	0.660162		0.000341232	8.24946
1590	Q4V886	RNA polymerase II-associated factor 1 homolog	1	Paf1	Rattus norvegicus	61 kDa	12	12	1	354467800	331258820	357201909	353177657	335178011	337530691	298753981	274056473	298681228		0.61073	1.01631		0.0137991	0.849037
1591	Q4G079	Aminoacyl tRNA synthetase complex-interacting multifunctional protein 1	1	Aimp1	Rattus norvegicus	35 kDa	12	12	1	723011400	712685237	619883086	758881965	758040321	685367881	577174621	686981780	611494733		0.311745	0.932225		0.0667467	0.85039
1592	Q9Z2L0	Voltage-dependent anion-selective channel protein 1	1	Vdac1	Rattus norvegicus	31 kDa	12	12	1	2560682000	2498034538	2203349236	2511765714	2756671757	2290883588	3262089819	3821761209	3810397666		0.608309	0.961368		0.00810849	1.44141
1593	P37397	Calponin-3	1	Cnn3	Rattus norvegicus	36 kDa	12	11	1	711288900	688973604	737015354	745391894	716797553	692052413	489926271	461983812	418002792		0.800512	0.992206		0.00380768	0.634851
1594	Q63081	Protein disulfide-isomerase A6	1	Pdia6	Rattus norvegicus	48 kDa	12	12	1	2823418000	2863127415	2561199924	3291115927	3319353973	2895107998	2784170920	3057036579	2813407081		0.0698313	0.868292		0.166641	0.911428
1595	F1M6V8	Striatin 4	1	Strn4	Rattus norvegicus	81 kDa	12	11	1	70702820	67415946	66678693	68749326	61412517	64714822	109663336	110347480	106592513		0.265813	1.05168		0.00187284	1.67754
1596	B5DFE2	Histone-lysine N-methyltransferase EZH2	1	Ezh2	Rattus norvegicus	85 kDa	12	12	1	62076230	61248735	59194803	60312995	65196463	56521731	36705898	37198447	36831826		0.930796	1.0042		0.00647456	0.609365
1597	Q811Q2	Chloride intracellular channel protein 6	1	Clic6	Rattus norvegicus	65 kDa	12	10	0.999999	108597800	85014326	118562708	96238802	67348053	97522947	14954398	125942	54107		0.310373	1.20086		0.0959379	0.00544256
1598	Q4QQW4	Histone deacetylase 1	1	Hdac1	Rattus norvegicus	55 kDa	12	8	0.999999	514188700	542796905	516980711	532321441	538756030	511655104	231663228	319173632	274435844		0.821136	0.994406		0.0169442	0.517123
1599	D4A133	H(+)-transporting two-sector ATPase	1	Atp6v1a	Rattus norvegicus	68 kDa	12	12	0.999999	404449200	414343209	417099202	421371241	422421505	400678565	427844701	462921104	420905180		0.753982	0.993312		0.217677	1.05339
1600	P30009	Myristoylated alanine-rich C-kinase substrate	1	Marcks	Rattus norvegicus	30 kDa	12	12	0.999999	3195063000	2483016689	2850767919	2865167596	2017713358	2612369982	2069516574	1076047410	1246551813		0.358203	1.14409		0.0851589	0.568576
1601	Q3KRD5	Mitochondrial import receptor subunit TOM34	1	Tomm34	Rattus norvegicus	34 kDa	12	12	0.999999	550920400	543219055	584312924	566659572	554134746	532198654	300613014	309872411	332306052		0.629654	1.01523		0.000280169	0.570041
1602	B1WC28	Core histone macro-H2A	1	H2afy2	Rattus norvegicus	40 kDa	12	11	0.999999	569085500	571414746	597037965	678482651	616658958	674843723	437571419	351376914	360916745		0.0380356	0.882636		0.00724519	0.581408
1603	P50137	Transketolase	1	Tkt	Rattus norvegicus	68 kDa	12	12	0.999999	1375006000	1278301761	1104447993	1350894803	1441208936	1408072109	1047158304	1088462324	1061216855		0.210137	0.891326		0.00073804	0.761294
1604	Q80WL2	Bystin	1	Bysl	Rattus norvegicus	50 kDa	12	12	0.999999	318116600	319379417	343073430	330605861	325767833	296982681	234456567	232881338	241849164		0.531916	1.02907		0.00725154	0.744613
1605	F1MAK9	Sphingomyelin phosphodiesterase 4	1	Smpd4	Rattus norvegicus	93 kDa	12	12	0.999999	125879400	133334025	125606594	134226897	135637821	133723549	89951723	88607171	92096879		0.127714	0.953147		0.000190933	0.670551
1606	B5DF91	ELAV-like protein 1	1	Elavl1	Rattus norvegicus	36 kDa	12	12	0.999999	1342144000	1362105368	1229132126	1514907719	1493823774	1352628587	1160773011	1187118043	1184425836		0.0989008	0.902086		0.0240785	0.810889
1607	B5DEH0	LIM domain-containing protein 1	1	Limd1	Rattus norvegicus	71 kDa	12	12	0.999999	39973910	35942270	41925344	42373267	37018254	41945371	37635793	36279198	33815304		0.664445	0.971007		0.0990649	0.888642
1608	Q4KM87	Actin-like 6A	1	Actl6a	Rattus norvegicus	47 kDa	12	12	0.999999	639599600	634276572	649548558	630374071	603257240	612186689	526178061	481440329	507107127		0.0652935	1.04217		0.00668344	0.82022
1609	Q07009	Calpain-2 catalytic subunit	1	Capn2	Rattus norvegicus	80 kDa	12	12	0.999999	234958800	234532566	234822155	225022498	223884744	256625811	343243276	361772941	325863214		0.995341	1.00029		0.00342571	1.46276
1610	M0R6B9	Cleavage stimulation factor subunit 2, tau variant	1	Cstf2t	Rattus norvegicus	66 kDa	12	10	0.999999	100795900	97467846	105791376	109626771	91616213	99894575	61180095	55001881	54721052		0.850619	1.01183		0.00141935	0.568291
1611	Q6AYK6	Calcyclin-binding protein	1	Cacybp	Rattus norvegicus	27 kDa	12	12	0.999999	919691400	920624807	850441837	945569162	956181771	862878952	598867673	700804608	599839102		0.558919	0.973633		0.00625201	0.685898
1612	O55000	Serine/threonine-protein phosphatase 1 regulatory subunit 10	1	Ppp1r10	Rattus norvegicus	93 kDa	12	12	0.999999	59160950	57569384	64714815	64366957	61461085	57646664	43726109	41348434	39936628		0.823351	0.9887		0.000896747	0.681572
1613	P0C1X8	AP2-associated protein kinase 1	1	Aak1	Rattus norvegicus	104 kDa	12	12	0.999998	105003800	102650725	105516982	95883205	90009173	102039763	140304996	152394700	158858772		0.136361	1.08901		0.000940026	1.56826
1614	D3ZEI6	Nuclear receptor coactivator 5	1	Ncoa5	Rattus norvegicus	65 kDa	12	12	0.999998	150554000	160223910	170491217	159874364	155209488	152010953	152228043	150176860	136602017		0.517665	1.02924		0.197641	0.93899
1615	F7FJR8	LAS1-like, ribosome biogenesis factor	1	Las1l	Rattus norvegicus	88 kDa	12	12	0.999998	250602800	265783046	249541855	260772242	259975567	226134002	143900537	125183760	123219177		0.638718	1.0273		0.000704855	0.525101
1616	Q9WV63	Kinesin-like protein KIF2A	1	Kif2a	Rattus norvegicus	80 kDa	12	10	0.999998	215712700	240947209	237525181	244265320	258992103	216106450	181340906	189441504	190149049		0.625776	0.966563		0.0355877	0.781777
1617	A2RRU1	Glycogen [starch] synthase, muscle	1	Gys1	Rattus norvegicus	84 kDa	12	12	0.999998	47741490	53484355	45891403	56685682	59983866	54919563	174957229	210132049	210494047		0.0564833	0.85613		0.000642007	3.46052
1618	D4AEK9	Coiled-coil domain-containing 6	1	Ccdc6	Rattus norvegicus	53 kDa	12	12	0.999998	361579400	331391270	346923468	336299599	265760982	323992396	292591936	257464112	266953207		0.235535	1.12809		0.236256	0.885566
1619	D3ZAZ0	Eukaryotic translation initiation factor 3 subunit M	1	Eif3m	Rattus norvegicus	43 kDa	12	12	0.999998	409305100	448288958	382996431	380376020	441529487	383125648	377643602	371471841	390740928		0.682004	1.02982		0.387816	0.94797
1620	G3V7G9	Eukaryotic translation initiation factor 3, subunit 6 interacting protein	1	Eif3l	Rattus norvegicus	45 kDa	12	12	0.999998	1112485000	1077510248	1099521496	1114935091	1075810498	1092393492	881982196	881777288	927158753		0.894932	1.00196		0.00127081	0.819476
1621	Q6MGC3	BING4 protein	1	Wdr46	Rattus norvegicus	67 kDa	12	12	0.999998	166644200	188613962	170926004	165722639	156103642	157676109	98619163	95895410	89262174		0.119884	1.09615		0.000344905	0.5915
1622	M0R7I0	Importin subunit alpha	2	LOC100359600	Rattus norvegicus	58 kDa	12	12	0.999998	475850100	520010534	530513198	490856795	471427040	455664508	248777234	306892859	257327234		0.152092	1.07577		0.00797425	0.571158
1623	Q3B8Q2	Eukaryotic initiation factor 4A-III	1	Eif4a3	Rattus norvegicus	47 kDa	12	11	0.999998	1260492000	1263027818	1213771971	1305986686	1328725848	1218662988	920219564	916776977	953833739		0.384206	0.970386		0.00196535	0.724642
1624	Q5FVM4	Non-POU domain-containing octamer-binding protein	1	Nono	Rattus norvegicus	55 kDa	12	12	0.999998	1776141000	2137845174	2054211283	2042343093	1926412776	1859770511	1538944199	1514185659	1390166357		0.756777	1.02154		0.0030812	0.762156
1625	Q4QQV4	Histidine--tRNA ligase, cytoplasmic	1	Hars	Rattus norvegicus	57 kDa	12	10	0.999998	461511600	447754757	464211256	476229195	470461155	437303487	477137630	466891357	510343377		0.824621	0.992976		0.259524	1.05083
1626	P49744	Thrombospondin-4	1	Thbs4	Rattus norvegicus	108 kDa	12	12	0.999997	14427760	3790711	13414762	17792780	18073653	17212167	109090737	126841890	129450013		0.260677	0.50987		0.000374973	6.86557
1627	B4F7A9	Casein kinase 2 alpha 2	1	Csnk2a2	Rattus norvegicus	41 kDa	12	12	0.999997	159313100	170429811	152830440	164322847	193569089	147322069	110058016	130458498	127998253		0.671983	0.960289		0.0376262	0.731979
1628	E9PT51	DNA polymerase delta-interacting protein 2	1	Poldip2	Rattus norvegicus	42 kDa	12	12	0.999997	102669900	99655871	84281952	89051024	96974250	85155095	104906523	125958119	125856048		0.51085	1.05453		0.0263913	1.3126
1629	D3ZUV3	Eukaryotic translation initiation factor 2A	1	Eif2a	Rattus norvegicus	65 kDa	12	12	0.999997	464377400	458440137	439540296	438365893	422376983	412705490	319739680	267985133	195062608		0.0493026	1.06986		0.070622	0.602515
1630	Q62902	Protein ERGIC-53	1	Lman1	Rattus norvegicus	58 kDa	12	12	0.999997	351264500	344563900	346066685	353716295	335695051	337426917	480983660	556246758	500627730		0.474269	1.01491		0.00567532	1.49524
1631	P0C5W1	Microtubule-associated protein 1S	1	Map1s	Rattus norvegicus	103 kDa	12	12	0.999997	132615700	139311782	117393769	138833349	146041268	132084546	95066884	100086261	94962681		0.311794	0.932113		0.00117401	0.696164
1632	Q6Q0N3	5'-nucleotidase domain-containing protein 2	1	Nt5dc2	Rattus norvegicus	64 kDa	12	12	0.999997	1027281000	1020910038	1047400922	995942787	986510766	986424610	1016066723	881390109	896642152		0.0203161	1.04263		0.296435	0.939225
1633	Q66H76	Paxillin	1	Pxn	Rattus norvegicus	64 kDa	12	12	0.999996	29895540	31538355	28081461	26944670	31758007	28035184	18575828	19050402	17676437		0.615548	1.03342		0.00502007	0.63886
1634	D3ZMZ9	G protein nucleolar 3-like	1	Gnl3l	Rattus norvegicus	65 kDa	12	12	0.999996	193679900	203910998	203032087	179348943	189053175	183736338	109467487	107177308	93268444		0.020199	1.08777		0.0043439	0.560035
1635	Q5U2N2	Ubiquitin carboxyl-terminal hydrolase	1	Usp14	Rattus norvegicus	56 kDa	12	12	0.999996	607089500	618203079	449582310	683603336	791813251	559457425	462626199	531709376	501763549		0.247879	0.822873		0.0815117	0.741429
1636	Q91ZN7	Serine/threonine-protein kinase Chk1	1	Chek1	Rattus norvegicus	54 kDa	12	12	0.999996	101537900	107090484	129189446	114200046	89618102	113534692	51864531	43775310	31161202		0.590468	1.0653		0.0113305	0.393406
1637	M0R5I8	Similar to granzyme C	2	LOC691695	Rattus norvegicus	31 kDa	12	12	0.999996	196831700	95556222	111591811	78859496	343405964	169419474	173463759	101994109	270987137		0.62363	0.770526		0.978637	1.01477
1638	B2GUZ5	F-actin-capping protein subunit alpha-1	1	Capza1	Rattus norvegicus	33 kDa	12	10	0.999996	152156300	135316187	128579852	114538387	129530415	124005367	205520986	213744366	196392811		0.126718	1.12897		0.000583472	1.6738
1639	A0A0G2K7M1	Glyceraldehyde-3-phosphate dehydrogenase	1	None	Rattus norvegicus	36 kDa	12	2	0.999996	1090456	1157590	0	0	1912203	0	0	489641	0
1640	Q9ER24	Ataxin-10	1	Atxn10	Rattus norvegicus	54 kDa	12	12	0.999996	793220700	804823826	827401097	840550845	768109145	834987605	1050442568	1058047812	1067011836		0.844511	0.993225		0.0105378	1.30055
1641	P54921	Alpha-soluble NSF attachment protein	1	Napa	Rattus norvegicus	33 kDa	12	12	0.999996	291251200	288089939	288438038	276767124	270464348	280620678	275100068	282867199	283080237		0.037866	1.04834		0.330739	1.01597
1642	Q07266	Drebrin	1	Dbn1	Rattus norvegicus	77 kDa	12	12	0.999996	990084400	1052912713	920388555	1169385206	1063677310	1049790409	556041443	480178637	430215089		0.118815	0.902378		0.00289888	0.444742
1643	Q9JIT3	Transducin-like enhancer protein 3	1	Tle3	Rattus norvegicus	83 kDa	12	9	0.999995	135798100	148343518	136288353	140337722	131115812	134764745	62392872	49415977	45963919		0.393523	1.03452		0.00711902	0.385187
1644	Q5XHZ9	Pachytene checkpoint protein 2 homolog	1	Trip13	Rattus norvegicus	48 kDa	12	12	0.999995	214495900	212684125	188014747	224145138	258792548	196427326	218093436	247161690	231796621		0.370146	0.909677		0.750031	1.03121
1645	Q6Q0N1	Cytosolic non-specific dipeptidase	1	Cndp2	Rattus norvegicus	53 kDa	12	12	0.999995	649679700	579824130	667172079	644516800	537710023	680827295	571784265	545683733	545575841		0.815538	1.02126		0.263982	0.896884
1646	Q920P6	Adenosine deaminase	1	Ada	Rattus norvegicus	40 kDa	12	12	0.999994	101928100	79118034	107250748	69937943	76506317	82117897	143480217	141783009	157452553		0.122984	1.25326		0.000543451	1.93898
1647	Q99N37	Rho GTPase-activating protein 17	1	Arhgap17	Rattus norvegicus	94 kDa	12	12	0.999994	107886900	103453420	101688973	120303722	129623435	105298345	99239389	95307076	88297066		0.172667	0.884168		0.0449231	0.798223
1648	A2RUV9	Adipocyte enhancer-binding protein 1	1	Aebp1	Rattus norvegicus	128 kDa	12	12	0.999994	18169790	24682271	20676041	15364733	13035249	12600119	55460249	64651901	65239760		0.0200055	1.5431		5.68198e-05	4.5257
1649	Q7TP21	Replication protein A subunit	1	Rpa1	Rattus norvegicus	75 kDa	12	12	0.999993	672882200	653075616	624934649	599555964	643365310	596608842	542444686	476422694	469228466		0.145022	1.06069		0.0255499	0.807703
1650	A0A0G2JU15	Pentatricopeptide repeat domain 3	1	Ptcd3	Rattus norvegicus	85 kDa	12	12	0.999993	55686870	55164515	47462502	54437912	63612771	46703686	48032243	64966636	61993081		0.75823	0.966025		0.668784	1.06151
1651	P08932	T-kininogen 2	1	None	Rattus norvegicus	48 kDa	12	3	0.999992	29408050	29203261	25998404	17322811	22528755	23398311	32306203	44702576	56764712		0.070997	1.34721		0.0269861	2.07835
1652	P84092	AP-2 complex subunit mu	1	Ap2m1	Rattus norvegicus	50 kDa	12	12	0.999992	342583300	357055321	349268553	361536176	362707229	346186390	354440876	400116778	358291103		0.35433	0.979973		0.441942	1.03828
1653	O35986	Zinc finger Ran-binding domain-containing protein 2	1	Zranb2	Rattus norvegicus	37 kDa	12	12	0.999992	203432900	194373186	214285473	176804474	162501591	184315431	192375417	173266244	151144915		0.0312831	1.16962		0.846771	0.983517
1654	P09456	cAMP-dependent protein kinase type I-alpha regulatory subunit	1	Prkar1a	Rattus norvegicus	43 kDa	12	12	0.999989	363838200	396511030	384544527	369978017	351483831	369090215	685558868	753030553	781549180		0.19578	1.04946		0.000817335	2.0333
1655	Q6AXN4	Nucleoporin NDC1	1	Ndc1	Rattus norvegicus	76 kDa	12	12	0.999989	98603360	115019671	100833633	111442029	119006652	107901201	92327900	98594509	95211890		0.267376	0.927985		0.0119895	0.846078
1656	A0JPJ7	Obg-like ATPase 1	1	Ola1	Rattus norvegicus	45 kDa	12	12	0.999989	1007808000	990038667	975896566	943973840	944541508	921892466	893410890	933770744	961746119		0.0105519	1.05809		0.751334	0.991966
1657	A0A0U1RRU0	SRSF protein kinase 1	1	Srpk1	Rattus norvegicus	74 kDa	12	11	0.999988	268900800	282820887	279212809	264868561	242373655	267045752	166572363	154460220	139820387		0.13391	1.07394		0.00210795	0.594241
1658	D3ZZM3	Component of oligomeric Golgi complex 4	1	Cog4	Rattus norvegicus	89 kDa	12	12	0.999988	47924040	56556809	55187215	57478242	55533040	54504708	64873881	68594987	67830760		0.435582	0.950888		0.00139489	1.20162
1659	Q5XI83	VPS35 endosomal protein-sorting factor-like	1	Vps35l	Rattus norvegicus	106 kDa	12	12	0.999988	58569190	65236682	62238186	72282744	65740165	66155546	70044887	73590287	70151733		0.100498	0.911162		0.269707	1.04778
1660	D3ZWA8	Adaptor protein, phosphotyrosine-interacting with PH domain and leucine zipper 1	1	Appl1	Rattus norvegicus	75 kDa	12	12	0.999987	98863530	101204472	97740203	102360495	92586426	101557437	124564302	124108940	124944992		0.88747	1.00532		0.0184183	1.26137
1661	P13383	Nucleolin	1	Ncl	Rattus norvegicus	77 kDa	12	12	0.999987	6039952000	5232142156	5106779817	6316099829	6311048272	5241301178	2835499809	3356857123	3181848127		0.350478	0.917537		0.00153564	0.525312
1662	B1WBS4	Similar to Vacuolar protein sorting 26 homolog (VPS26 protein homolog), isoform CRA_a	1	Vps26b	Rattus norvegicus	39 kDa	12	12	0.999987	157605300	154413558	157218200	159056683	155835096	152928685	160537810	160440214	167297468		0.826172	1.00312		0.0779435	1.04366
1663	A6N6J5	WD repeat-containing protein 35	1	Wdr35	Rattus norvegicus	133 kDa	12	12	0.999986	19541180	19693376	15180748	20637895	22561979	19355022	5886335	3993321	4152339		0.230422	0.865451		0.0030898	0.221247
1664	B4F7E7	Protein PALS1	1	Pals1	Rattus norvegicus	77 kDa	12	12	0.999986	47839030	49060842	51061179	44726972	44549082	50023326	48900190	48361357	49436907		0.245587	1.06335		0.295338	1.05461
1665	Q5BJT6	Large subunit GTPase 1 homolog	1	Lsg1	Rattus norvegicus	74 kDa	12	12	0.999986	108430300	114692051	113259694	114722096	116120305	98517134	67464061	65014522	67196382		0.706505	1.02384		0.00858163	0.607837
1666	D3ZK36	RING-type E3 ubiquitin transferase	1	Uhrf2	Rattus norvegicus	90 kDa	12	11	0.999984	84832670	99165161	86914974	90969091	97515142	86413993	54256319	44471713	42189476		0.806444	0.984364		0.00522156	0.510187
1667	Q9JKB5	AT-rich interactive domain-containing protein 4B	1	Arid4b	Rattus norvegicus	137 kDa	12	11	0.999984	36796530	35825222	33807993	35696471	37302260	34708576	23361498	24181469	20214337		0.729856	0.98796		0.00712508	0.627502
1668	A0A0G2K6T9	Protocadherin 1	1	Pcdh1	Rattus norvegicus	129 kDa	12	12	0.999983	90932630	89959191	89635074	88031359	71461694	75621780	18904467	9872970	16217104		0.14587	1.15512		0.00827085	0.185301
1669	Q66HF9	Leucine-rich repeat flightless-interacting protein 1	1	Lrrfip1	Rattus norvegicus	80 kDa	12	11	0.999983	97362640	95536903	104400222	85456135	78641811	98066473	105209310	105181399	100178150		0.172026	1.13793		0.106826	1.18928
1670	Q5U2V1	Peptidylprolyl isomerase	1	Fkbp10	Rattus norvegicus	65 kDa	12	12	0.999982	150702600	147215809	137233047	139874398	133578492	143084200	227146745	251635987	235430607		0.285485	1.04429		0.000270047	1.71379
1671	Q5PQN6	Spermatogenesis-defective protein 39 homolog	1	Vipas39	Rattus norvegicus	53 kDa	12	12	0.999982	24322080	24002887	25633855	25265806	22196022	22796308	17036730	16373875	16404922		0.322089	1.05391		0.00789969	0.710035
1672	D3ZB71	Dishevelled segment polarity protein 2	1	Dvl2	Rattus norvegicus	79 kDa	12	11	0.999982	68762670	69982801	65960225	69651950	66714600	67206791	46934493	39237726	39347307		0.818643	1.00543		0.0114099	0.61449
1673	Q66H50	Fatty acyl-CoA reductase 1	1	Far1	Rattus norvegicus	59 kDa	12	12	0.99998	264037200	260867582	267765428	244773261	252187801	259185650	230130493	219732715	221208795		0.0856426	1.04853		0.00584063	0.887546
1674	Q63768	Adapter molecule crk	1	Crk	Rattus norvegicus	34 kDa	12	11	0.99998	192347400	189507773	181467774	187130214	200928594	185113690	229312798	218626731	193230232		0.617786	0.983172		0.150692	1.11651
1675	P37727	Rab proteins geranylgeranyltransferase component A 1	1	Chm	Rattus norvegicus	72 kDa	12	12	0.999979	50568810	47873881	39745463	43168335	50550791	44698255	59017827	52148227	51736454		0.961353	0.995471		0.0642658	1.17746
1676	P14925	Peptidylglycine alpha-amidating monooxygenase	1	Pam	Rattus norvegicus	109 kDa	12	12	0.999978	2864522	3640174	636176	4215934	4016486	4323693	67991507	64653189	68078466		0.280146	0.449144		1.23027e-07	15.9889
1677	D3ZVD8	Histone deacetylase 6	1	LOC108348065	Rattus norvegicus	126 kDa	12	12	0.999977	200810700	211953046	205306518	143394898	134747465	195969835	83934342	121630496	110992436		0.135532	1.32148		0.0668559	0.668873
1678	D3ZJB8	RBR-type E3 ubiquitin transferase	1	Arih2	Rattus norvegicus	58 kDa	12	12	0.999974	42617050	39862636	39573467	24488242	40062549	34412715	41718060	31718309	22823079		0.253601	1.25809		0.878225	0.963528
1679	Q6TXG7	Serine hydroxymethyltransferase	1	Shmt1	Rattus norvegicus	75 kDa	12	12	0.999974	574719200	631033981	609929085	562354376	533436243	602753219	505779082	428939779	461017955		0.211546	1.06951		0.0330468	0.820883
1680	P14056	Serine/threonine-protein kinase A-Raf	1	Araf	Rattus norvegicus	68 kDa	12	8	0.999974	49009680	46352076	50887508	49976663	47510958	48163001	40312580	42068391	38956938		0.914751	1.00361		0.0038111	0.832854
1681	Q5U2T9	Peptidylprolyl isomerase	1	Fkbp5	Rattus norvegicus	51 kDa	12	12	0.999974	249512800	254851547	255829966	295124768	268249898	258232440	111465649	130209863	113234937		0.191497	0.92667		0.000245138	0.431589
1682	Q9QUR2	Dynactin subunit 4	1	Dctn4	Rattus norvegicus	53 kDa	12	12	0.999974	92524170	102716411	85762642	90008160	95502985	87483581	115537036	93239275	94938593		0.677481	1.0272		0.271357	1.10793
1683	Q5U216	ATP-dependent RNA helicase DDX39A	1	Ddx39a	Rattus norvegicus	49 kDa	12	6	0.999973	397948400	400362493	422487184	397717498	402422461	355741639	271571466	274604667	284373054		0.294137	1.05739		0.00797921	0.719498
1684	P17425	Hydroxymethylglutaryl-CoA synthase, cytoplasmic	1	Hmgcs1	Rattus norvegicus	57 kDa	12	11	0.999973	284713300	275607233	280422658	282958507	320805638	299649487	235097927	219661806	228279348		0.184869	0.931775		0.00609074	0.75677
1685	D3ZF39	UDP-N-acetylglucosamine pyrophosphorylase 1	1	Uap1	Rattus norvegicus	58 kDa	12	12	0.999971	102605900	91818069	109199927	103562850	108482978	101360888	122790066	137332425	146722905		0.584556	0.966709		0.0260046	1.29519
1686	Q2LAP6	Testin	1	Tes	Rattus norvegicus	48 kDa	12	12	0.999971	147438100	144012666	152702938	143391466	128537234	139988729	140268688	116659495	121790470		0.134289	1.07912		0.26937	0.917521
1687	B1WC49	Api5 protein	1	Api5	Rattus norvegicus	57 kDa	12	12	0.999971	1100593000	1179110092	1200264456	1195867133	1127503090	1106182086	788989756	719426922	756007806		0.70384	1.01456		0.000334857	0.660165
1688	Q6AYB5	Signal recognition particle 54 kDa protein	1	Srp54	Rattus norvegicus	56 kDa	12	12	0.999971	275113100	282458403	247619374	294567254	305267384	272949586	287024890	305377565	290385597		0.196573	0.922078		0.770103	1.01219
1689	Q66H85	Ankyrin repeat and zinc finger domain-containing protein 1	1	Ankzf1	Rattus norvegicus	81 kDa	12	12	0.99997	32283080	34583053	31542363	35320912	37730477	28617124	18486099	17808176	15922781		0.786185	0.97378		0.00558818	0.516073
1690	Q3MIE4	Synaptic vesicle membrane protein VAT-1 homolog	1	Vat1	Rattus norvegicus	43 kDa	12	12	0.999968	132316900	129589222	106029732	154263280	176126626	142621742	236013902	240207821	235572843		0.0555904	0.777045		0.0206838	1.51052
1691	D3ZRP6	AP-1 complex subunit mu-2	1	Ap1m2	Rattus norvegicus	48 kDa	12	9	0.999968	33707140	36229005	27714019	32611915	33866267	31721890	502757	0	0		0.900187	0.988534		0.000240813	0.0162068
1692	E9PSQ0	Acetyl-CoA carboxylase	1	Acacb	Rattus norvegicus	276 kDa	12	5	0.999968	19818340	17917976	15371240	18296049	20063072	16696403	17365618	20591384	19846827		0.695042	0.96212		0.545518	1.0501
1693	Q80X08	WASH complex subunit 2	1	Washc2	Rattus norvegicus	145 kDa	12	12	0.999967	38728680	37279850	38838421	36693257	30824507	38188542	31250425	24597870	27597809		0.31582	1.0909		0.0680691	0.788989
1694	A1L1L2	Transmembrane protein 214	1	Tmem214	Rattus norvegicus	77 kDa	12	12	0.999967	69074960	77678853	61802578	64003810	81072009	64494999	65621207	72566391	153440282		0.977588	0.996956		0.436954	1.2973
1695	A0A0G2K0H9	RuvB-like helicase	1	RGD1564855	Rattus norvegicus	50 kDa	12	1	0.999966	22210780	24101918	5016672	12744501	49537999	12362433	3022582	9025112	7691443		0.631521	0.700737		0.107938	0.299565
1696	B0BNG3	Lectin, mannose-binding 2	1	Lman2	Rattus norvegicus	40 kDa	12	12	0.999965	550822400	536749599	557166635	549997636	547532914	518764398	557766953	562893165	549796016		0.472711	1.01783		0.211661	1.03382
1697	P29315	Ribonuclease inhibitor	1	Rnh1	Rattus norvegicus	50 kDa	12	12	0.999962	295915400	310204987	309447675	267570618	272596556	312554054	336963319	360614113	378708254		0.270052	1.07607		0.0213791	1.26381
1698	D3ZLH9	Uncharacterized protein	1	None	Rattus norvegicus	47 kDa	12	1	0.999961	8123895	6485482	2668131	5596203	15332834	3574310	1366878	2324997	2609663		0.661461	0.771025		0.0903233	0.300153
1699	P19686	Guanylate cyclase soluble subunit alpha-1	1	Gucy1a1	Rattus norvegicus	78 kDa	12	12	0.999961	532354	119335	520388	784516	1199337	749110	21503991	24312550	26367543		0.167238	0.360635		0.000591276	26.9428
1700	D4ABX6	Multimerin 2	1	Mmrn2	Rattus norvegicus	104 kDa	12	12	0.999959	6182721	6311539	6956764	6516567	7109543	7914748	34691545	45779982	43639208		0.220286	0.904638		0.000185413	5.73888
1701	Q9Z1E1	Flotillin-1	1	Flot1	Rattus norvegicus	47 kDa	12	12	0.999958	52604870	46446318	50136261	53348051	48086354	54843577	92185886	109254041	113404516		0.441317	0.954892		0.00164407	2.00981
1702	A0A0G2K9J2	V-type proton ATPase subunit H	1	Atp6v1h	Rattus norvegicus	56 kDa	12	12	0.999956	110675200	107037378	110414954	97608849	99674469	107086356	147902915	145796959	151868512		0.0997057	1.07879		0.00180368	1.46486
1703	F7FLB2	Pgm2 protein	1	Pgm2	Rattus norvegicus	69 kDa	12	12	0.999956	156613400	166161949	172549119	150548584	182377493	152494077	238145775	220061066	241356787		0.755948	1.02359		0.0144907	1.4456
1704	F1MAL5	Insulin receptor substrate 2	1	Irs2	Rattus norvegicus	137 kDa	12	12	0.999956	40583480	42793035	38305196	42185725	43265861	40746944	14679700	21660107	23173937		0.380584	0.963514		0.0308525	0.462726
1705	A2RRU3	U3 small nucleolar RNA-associated protein 15 homolog	1	Utp15	Rattus norvegicus	60 kDa	12	12	0.999954	204432900	226418992	205726687	222505199	242925148	189880360	106787424	110464097	94594095		0.774781	0.975335		0.00191734	0.477277
1706	B1WC42	LOC686323 protein	1	Trip6	Rattus norvegicus	51 kDa	12	12	0.999954	66685120	63909373	67904897	62893195	54623718	59845823	42846666	42913817	35473686		0.0935686	1.12071		0.0105308	0.682026
1707	D3ZV15	E3 ubiquitin-protein ligase CBL	1	Cbl	Rattus norvegicus	101 kDa	12	12	0.999952	69252050	73371076	66666755	73113982	78620654	67476070	49501919	57565721	47802448		0.444223	0.955857		0.00980167	0.705532
1708	Q5FVQ9	Tubulin-specific chaperone E	1	Tbce	Rattus norvegicus	59 kDa	12	12	0.999951	140550000	141487137	141496756	143012894	131481089	130727240	139362056	143270979	149439600		0.260488	1.04608		0.15066	1.06673
1709	P12928	Pyruvate kinase PKLR	1	Pklr	Rattus norvegicus	62 kDa	12	11	0.99995	77756220	102519893	23914363	89604582	243136010	57900590	89652781	96658297	110033991		0.364508	0.532656		0.847299	0.910938
1710	A0A0G2K2T1	Taxilin beta	1	Txlnb	Rattus norvegicus	77 kDa	12	12	0.999949	1106395	1125211	0	3676714	1808656	2774851	133543694	154817816	152597489		0.0229008	0.374958		0.00172711	55.5025
1711	Q3SWT4	Protein IWS1 homolog	1	Iws1	Rattus norvegicus	85 kDa	12	12	0.999947	124828700	133554086	121436380	137088638	141388431	130572023	88461824	93424656	70340999		0.114088	0.928294		0.0237969	0.612426
1712	D3ZX15	POZ (BTB) and AT hook-containing zinc finger 1	1	Patz1	Rattus norvegicus	69 kDa	12	12	0.99994	40160480	54642175	46768183	53562744	47955862	46200251	11720801	16621775	7630252		0.660137	0.952744		0.0197369	0.232242
1713	D4AEG3	Peptidyl-prolyl cis-trans isomerase	1	Ppil4	Rattus norvegicus	57 kDa	12	12	0.99994	53264060	57221088	50987896	57039295	52802980	50613026	52026047	51207671	55313339		0.901168	1.00644		0.803881	0.988774
1714	Q9JIM0	Double-strand break repair protein MRE11	1	Mre11	Rattus norvegicus	80 kDa	12	12	0.999939	82503150	85501092	78687459	87266969	96661534	78276692	49330030	46807954	41449476		0.450726	0.943779		0.00143565	0.525297
1715	O54748	Serine/threonine-protein kinase 3	1	Stk3	Rattus norvegicus	56 kDa	12	8	0.999938	27624850	29807156	25507998	26128438	29799931	30456721	54744062	59559575	52998809		0.571339	0.960347		0.000589115	1.93872
1716	B1WC66	5'-nucleotidase domain containing 1 (Predicted), isoform CRA_a	1	Nt5dc1	Rattus norvegicus	52 kDa	12	12	0.999936	72897300	84382054	65115594	66747699	81437073	74280279	16713508	22186361	15434792		0.97886	0.997328		0.00140796	0.242014
1717	Q498R3	DnaJ homolog subfamily C member 10	1	Dnajc10	Rattus norvegicus	91 kDa	12	12	0.999935	127858500	136409301	128305661	139926641	146234816	133514671	127670101	121587815	116470400		0.122647	0.935649		0.0210975	0.871442
1718	Q68FQ7	RNA polymerase II-associated protein 3	1	Rpap3	Rattus norvegicus	75 kDa	12	12	0.999929	126016300	135658274	134378967	139497065	141739662	125598160	76527269	78287022	81895947		0.596406	0.974364		0.00102885	0.582429
1719	D4A7D3	Similar to TANK-binding kinase 1	1	Tbk1	Rattus norvegicus	83 kDa	12	12	0.999926	47063500	66290502	47941518	52305334	57868133	48967034	67850119	66930805	62102620		0.981742	1.00304		0.0283035	1.23917
1720	A0A0G2JW01	HP domain-containing protein	1	None	Rattus norvegicus	49 kDa	12	12	0.999921	43746760	46584312	51752138	41915405	42180924	49284945	122979529	155604143	152791046		0.427997	1.0657		0.000417109	3.22538
1721	D3ZKI9	NOP9 nucleolar protein	1	Nop9	Rattus norvegicus	70 kDa	12	12	0.999921	50694110	52798672	52610473	52782091	51253916	51215756	33533018	33048211	31318406		0.758958	1.00541		0.000359633	0.630378
1722	Q4V8B3	Mediator of RNA polymerase II transcription subunit 24	1	Med24	Rattus norvegicus	110 kDa	12	12	0.999916	59708060	63165022	57341768	62181096	65542474	57626415	49566906	52059838	47965736		0.590115	0.97288		0.0127471	0.807745
1723	A1L1K3	Anaphase-promoting complex subunit 5	1	Anapc5	Rattus norvegicus	82 kDa	12	12	0.99991	59986400	63026822	65809902	63586418	63550007	64220761	101955559	66605683	66537102		0.653377	0.986063		0.322967	1.20303
1724	A0A0G2K4N7	Membrane palmitoylated protein 6	1	Mpp6	Rattus norvegicus	63 kDa	12	11	0.999902	106868200	113013697	111108907	113111139	109453986	112116363	92859201	87049072	86370933		0.596418	0.988798		0.00407699	0.795275
1725	Q66HR5	Calcium-binding and coiled-coil domain-containing protein 1	1	Calcoco1	Rattus norvegicus	77 kDa	12	12	0.999896	33582130	32360567	38164649	36286961	34635309	35965559	22538244	24189542	21606305		0.629529	0.971724		0.00174663	0.638739
1726	D3ZAX5	Calcium homeostasis endoplasmic reticulum protein	1	Cherp	Rattus norvegicus	106 kDa	12	12	0.999894	256895600	271961543	275168168	291556219	254550747	268840327	240221473	222580046	202183102		0.799775	0.987697		0.0349897	0.815237
1727	Q8CG09	Multidrug resistance-associated protein 1	1	Abcc1	Rattus norvegicus	171 kDa	12	12	0.999894	37379970	37455539	29106970	28782780	31769376	30772787	25423441	29908943	26272379		0.27556	1.1314		0.134705	0.892091
1728	Q8R500	Mitofusin-2	1	Mfn2	Rattus norvegicus	86 kDa	12	11	0.999891	36632420	37914728	38483141	28795202	35216562	34442987	61320572	65155223	61235684		0.150119	1.15237		0.00550706	1.91336
1729	F1M4U9	Bromodomain adjacent to zinc finger domain, 1A	1	Baz1a	Rattus norvegicus	174 kDa	12	12	0.999887	8836475	11759076	8233042	11938251	10063656	12990149	13268496	12129131	13890654		0.213242	0.818403		0.252286	1.12725
1730	D3ZIQ8	Interactor of little elongation complex ELL subunit 2	1	Ice2	Rattus norvegicus	111 kDa	12	12	0.999884	69665850	72129824	71863646	78012776	71468443	66008986	33972118	30077692	31897284		0.909031	0.993696		0.000295379	0.445739
1731	D3ZNQ4	Ubiquitin specific protease 36 (Predicted)	1	Usp36	Rattus norvegicus	109 kDa	12	12	0.999875	50386910	49798274	51258006	46277821	43249236	44141541	25405867	25680763	24688992		0.0140673	1.13335		8.94355e-05	0.567043
1732	D3ZAA9	MAGUK p55 subfamily member 2	1	Mpp2	Rattus norvegicus	62 kDa	12	11	0.99987	43244940	51146367	39628853	47687222	50141514	45291025	28602613	34183158	26644276		0.45407	0.93193		0.0138302	0.621923
1733	Q5XIQ6	RCG36750, isoform CRA_a	1	Trmt2a	Rattus norvegicus	68 kDa	12	12	0.999865	77541290	87871734	76503000	67434010	69722288	70499893	50003937	55248043	54261579		0.065283	1.1629		0.00586179	0.767582
1734	A0A0G2K1K5	Trafficking protein particle complex subunit 11	1	Trappc11	Rattus norvegicus	135 kDa	12	12	0.999865	32554130	37686050	33814450	30478231	33040530	32850682	32312695	34522699	31822951		0.228636	1.07837		0.549978	1.02379
1735	Q5RJT2	pre-rRNA 2'-O-ribose RNA methyltransferase FTSJ3	1	Ftsj3	Rattus norvegicus	95 kDa	12	12	0.999863	268872500	271080313	267673050	252180822	235456281	240320218	148345942	134160356	150192306		0.0325132	1.10989		0.000800848	0.593898
1736	P09495	Tropomyosin alpha-4 chain	1	Tpm4	Rattus norvegicus	29 kDa	12	6	0.999863	943549800	933890439	912499865	893540535	810195096	910129676	662195537	420050127	420319543		0.201508	1.06863		0.0558869	0.561936
1737	F1M4M5	G patch domain-containing 8	1	Gpatch8	Rattus norvegicus	166 kDa	12	12	0.999861	26059670	25919255	28297433	27153967	21267857	24685033	15162524	15801326	12614131		0.303036	1.10268		0.0064844	0.596271
1738	A0A0G2JTH1	NFKB repressing factor-like	1	Nkrfl	Rattus norvegicus	64 kDa	12	12	0.99986	99361930	109447441	110146651	101083684	96314897	98840429	76968238	64024906	67714240		0.147555	1.07571		0.0179391	0.70255
1739	D4A8N7	Rhophilin, Rho GTPase binding protein 2 (Predicted)	1	Rhpn2	Rattus norvegicus	77 kDa	12	12	0.999857	59401580	61530815	63458847	47548206	32404878	58578135	10590364	1825794	2000945		0.210056	1.36973		0.0362919	0.0754001
1740	O55166	Vacuolar protein sorting-associated protein 52 homolog	1	Vps52	Rattus norvegicus	82 kDa	12	12	0.999853	64657850	59534922	55738317	58493752	60124049	56484133	53448771	51823793	44499977		0.623932	1.02602		0.0954795	0.852932
1741	B5DF74	Oxysterol-binding protein	1	Osbpl11	Rattus norvegicus	84 kDa	12	11	0.999852	36794670	38075464	32068614	33512270	39047867	34067858	30731388	27478962	28523213		0.972902	1.00259		0.0305035	0.814476
1742	P69735	Rab3 GTPase-activating protein catalytic subunit	1	Rab3gap1	Rattus norvegicus	87 kDa	12	12	0.999847	59219700	28445872	71781399	57203242	54066474	58737210	91575252	74971825	79834697		0.678396	0.873129		0.014283	1.445
1743	A0A0G2K2S5	Ttk protein kinase	1	Ttk	Rattus norvegicus	97 kDa	12	12	0.999845	55568870	60744905	57655651	57278470	55919544	52146668	22921334	21337672	13601998		0.253638	1.05229		0.0198445	0.34151
1744	C9WPN6	Eukaryotic translation initiation factor 2 subunit 3, Y-linked	1	Eif2s3y	Rattus norvegicus	51 kDa	12	4	0.99983	103679200	36550802	65903031	60337696	87689221	64761378	13147900	46624640	51490790		0.76881	0.899942		0.206961	0.451632
1745	D3ZMR2	UHRF1-binding protein 1	1	Uhrf1bp1	Rattus norvegicus	159 kDa	12	12	0.99983	10356330	11223185	11505295	12131779	11789872	12429673	21967336	17377074	20709169		0.0775497	0.909444		0.0159768	1.6444
1746	A0A0G2K0U8	tRNA pseudouridine(55) synthase	1	Pus10	Rattus norvegicus	60 kDa	12	12	0.999824	56924730	60213282	56088247	59724726	61309568	55197942	29099806	34017412	25626688		0.687941	0.983452		0.00715056	0.500679
1747	G3V6X1	Fibulin 2	1	Fbln2	Rattus norvegicus	131 kDa	12	12	0.999822	20601420	18817438	19169546	13278020	10040184	16199061	22687828	18353750	23621601		0.0919073	1.50974		0.0469797	1.65763
1748	Q6AXV4	Sorting and assembly machinery component 50 homolog	1	Samm50	Rattus norvegicus	52 kDa	12	12	0.99982	217740500	198309025	215201235	184420245	209456012	186962635	260381316	305468799	307585674		0.174305	1.08765		0.00500334	1.50186
1749	Q5I0H9	Protein disulfide-isomerase A5	1	Pdia5	Rattus norvegicus	59 kDa	12	12	0.99982	61871960	60272750	54351304	59272336	62013257	57303377	85471311	85618620	79867669		0.79637	0.98727		0.000463415	1.40523
1750	P11915	Sterol carrier protein 2	1	Scp2	Rattus norvegicus	59 kDa	12	12	0.999813	172332900	161386394	164519426	167615594	163899271	171292190	174254726	172801494	159975829		0.711608	0.990697		0.812947	1.00783
1751	P63088	Serine/threonine-protein phosphatase PP1-gamma catalytic subunit	1	Ppp1cc	Rattus norvegicus	37 kDa	12	3	0.999795	221842400	239692262	218175609	212242475	204157515	209142705	182927925	192984832	203704517		0.0899042	1.08581		0.118429	0.925808
1752	F1LZB6	Nik-related kinase	1	Nrk	Rattus norvegicus	165 kDa	12	12	0.99979	51033600	40885607	48730559	64081087	40177389	61422198	28683436	25094372	27840217		0.43916	0.863105		0.036156	0.502282
1753	Q5XI79	Protein arginine methyltransferase NDUFAF7, mitochondrial	1	Ndufaf7	Rattus norvegicus	49 kDa	12	12	0.999787	18668240	16983415	13838564	21812602	17647697	20415563	49066260	43465736	60739969		0.155017	0.823419		0.00249735	2.54497
1754	Q569C3	Ubiquitin carboxyl-terminal hydrolase 1	1	Usp1	Rattus norvegicus	87 kDa	12	12	0.999777	35744900	36417445	38530913	39272332	39763774	34181016	22150874	19040251	16966678		0.725456	0.97947		0.00348771	0.5118
1755	P18163	Long-chain-fatty-acid--CoA ligase 1	1	Acsl1	Rattus norvegicus	78 kDa	12	10	0.999773	33152650	30310581	33228894	30620146	29247069	30498886	63338071	76649737	87729722		0.14398	1.06926		0.00919179	2.49832
1756	G3V943	Dynein, axonemal, assembly factor 5	1	Dnaaf5	Rattus norvegicus	94 kDa	12	12	0.999757	131507900	133440326	126945367	117992726	116388852	116067923	90621360	87184895	86055531		0.0105718	1.11804		0.00132459	0.752761
1757	F1M4J0	RPTOR-independent companion of MTOR, complex 2	1	Rictor	Rattus norvegicus	191 kDa	12	12	0.99974	5761502	12256831	6712618	14405852	12074178	6538346	10286702	13206412	8343342		0.429615	0.746989		0.996975	0.998878
1758	Q9ET50	Staufen double-stranded RNA-binding protein 1	1	Stau1	Rattus norvegicus	55 kDa	12	12	0.999738	138154700	138077951	143413045	145098139	134081928	138551065	112673600	118194436	116171939		0.861659	1.00495		0.00451856	0.831048
1759	D4A020	Mediator of RNA polymerase II transcription subunit 14	1	Med14	Rattus norvegicus	161 kDa	12	12	0.999738	41471770	44846616	31523390	47053641	53051059	46852579	27425210	35103332	29426087		0.152833	0.794386		0.00992979	0.623357
1760	E9PTR3	Drosha ribonuclease III	1	Drosha	Rattus norvegicus	159 kDa	12	12	0.999725	36724530	37132385	34868078	37015477	40080199	37744675	23349163	20871883	18326005		0.15458	0.946941		0.00743584	0.542306
1761	A0A0G2K9G6	Stromal antigen 1	1	Stag1	Rattus norvegicus	144 kDa	12	11	0.999719	76723640	81097276	85042133	83425002	79542936	77488030	82588976	72353177	82399692		0.809108	1.00959		0.786839	0.985654
1762	Q5XI26	Signal transducer and activator of transcription	1	Stat2	Rattus norvegicus	97 kDa	12	12	0.999716	34670600	36048859	34704650	30417189	32986052	32258249	26701525	27509415	28626710		0.0368146	1.10251		0.0110854	0.866097
1763	D3ZTF6	Phosphatidylinositol-4-phosphate 3-kinase	1	Pik3c2a	Rattus norvegicus	191 kDa	12	12	0.999711	35080320	37358978	45754957	35692553	35649832	35628215	32470853	30382343	29045513		0.364768	1.09771		0.0419972	0.8582
1764	O08700	Vacuolar protein sorting-associated protein 45	1	Vps45	Rattus norvegicus	65 kDa	12	12	0.999698	86383240	84247826	84098180	87204802	92594553	84188075	100309548	103940382	105984278		0.334837	0.965605		0.0127714	1.17579
1765	Q4V8I7	Volume-regulated anion channel subunit LRRC8A	1	Lrrc8a	Rattus norvegicus	94 kDa	12	11	0.999682	8926794	8647940	7060625	8364531	9623495	7530825	6903090	4251518	7196472		0.746255	0.965187		0.161617	0.703661
1766	F1LSG8	Syndetin	1	Vps50	Rattus norvegicus	111 kDa	12	12	0.999665	32819060	37564796	37534782	40414207	35508033	35872837	26207123	26505391	18941897		0.592666	0.965098		0.0405593	0.634624
1767	P97878	Exocyst complex component 5	1	Exoc5	Rattus norvegicus	82 kDa	12	12	0.999664	29864870	29977723	32409804	29033785	34172393	29530456	29715785	29638629	32655812		0.959177	0.996771		0.924897	0.993846
1768	Q5U311	Schlafen family member 13	1	Slfn13	Rattus norvegicus	104 kDa	12	12	0.999645	15254060	15132984	11201614	16014406	12050875	12944408	16939007	28986194	24661842		0.935262	1.01156		0.0602643	1.69238
1769	D3ZI35	Centrosomal protein 135	1	Cep135	Rattus norvegicus	133 kDa	12	12	0.999635	19020150	16664628	17830306	20111192	20852873	22968652	13899850	17500861	16412358		0.0320605	0.837162		0.0306182	0.74559
1770	D3ZYT8	1-phosphatidylinositol-3-phosphate 5-kinase	1	Pikfyve	Rattus norvegicus	238 kDa	12	12	0.999633	12437120	14515628	14122165	16489085	14574322	13363255	9675214	9761239	9567360		0.379332	0.925948		0.0194218	0.65527
1771	D4A7D6	BCL9, transcription coactivator	1	Bcl9	Rattus norvegicus	128 kDa	12	12	0.99962	36403560	35787599	38059744	41520751	33476830	34478447	20665481	18220750	11699037		0.88416	1.01141		0.030898	0.451304
1772	Q5M7V7	FAST kinase domain-containing protein 2, mitochondrial	1	Fastkd2	Rattus norvegicus	78 kDa	12	12	0.999619	45914730	47722426	45991780	42767150	38956225	38803006	48009512	53644744	55512414		0.029973	1.15949		0.0102372	1.30286
1773	P09811	Glycogen phosphorylase, liver form	1	Pygl	Rattus norvegicus	97 kDa	12	9	0.999595	24577310	24235186	22494805	26803194	36267022	30224667	32086073	38457586	37912351		0.0855638	0.769722		0.225637	1.16772
1774	Q02253	Methylmalonate-semialdehyde dehydrogenase [acylating], mitochondrial	1	Aldh6a1	Rattus norvegicus	58 kDa	12	12	0.99957	50579300	62747177	52484362	44718774	56733523	60548726	49794759	50320140	42162533		0.825032	1.02736		0.3255	0.882685
1775	D4ABC6	RCG36096	1	Zfp518b	Rattus norvegicus	119 kDa	12	12	0.999534	32915520	34168146	32285956	28301533	26618377	33434023	5060975	582505	2980774		0.210676	1.12967		0.0537465	0.0703981
1776	M0R7A6	Intersectin 2	1	Itsn2	Rattus norvegicus	196 kDa	12	10	0.999529	784530	1706371	2104440	3652046	2672497	3291976	16041186	15490950	10825661		0.103379	0.444258		0.00104563	4.37475
1777	Q9WUI9	Nuclear receptor coactivator 2	1	Ncoa2	Rattus norvegicus	159 kDa	12	12	0.999521	25431840	26707960	24283276	20664674	26948088	26894366	29602037	27708571	26826396		0.756007	1.03269		0.28046	1.13682
1778	D3ZZ97	Receptor tyrosine kinase-like orphan receptor 1	1	Ror1	Rattus norvegicus	97 kDa	12	11	0.999511	37619100	44261420	39930006	34628910	34456133	31973652	5355098	2421273	535796		0.0399034	1.20341		0.0509272	0.056681
1779	F1M589	PML nuclear body scaffold	1	Pml	Rattus norvegicus	98 kDa	12	12	0.999507	33000630	33757372	29289341	33601283	32992571	27958587	23183885	21465829	21057379		0.827322	1.01727		0.0122172	0.696654
1780	F1LP90	Misshapen-like kinase 1	1	Mink1	Rattus norvegicus	150 kDa	12	4	0.999475	2692973	2835006	2093998	3077914	1742449	3327936	2289874	2226856	859411		0.881102	0.963956		0.29806	0.626187
1781	Q8CFG6	Voltage-dependent calcium channel subunit alpha-2/delta-2	1	Cacna2d2	Rattus norvegicus	131 kDa	12	12	0.999451	0	318605	0	1145002	2772596	1112154	141248763	177472033	157924512		0.0593021	0.344663		0.0029282	103.889
1782	A0A0G2K383	PPFIA-binding protein 2	1	Ppfibp2	Rattus norvegicus	109 kDa	12	10	0.999385	10891270	11555208	11762969	10195037	9341609	11710513	15839352	12239345	10803765		0.285804	1.099		0.199484	1.23375
1783	D4A1V8	RING-type E3 ubiquitin transferase	1	Dzip3	Rattus norvegicus	134 kDa	12	12	0.999333	9322860	10971971	10180541	11010182	12861983	10153757	8619177	11131293	10193633		0.277485	0.898032		0.277418	0.879434
1784	A0A0G2K999	Sidekick cell adhesion molecule 2	1	Sdk2	Rattus norvegicus	240 kDa	12	12	0.999286	22431220	19457348	19053535	18353516	19678105	25040285	28677192	24760939	26155210		0.810596	0.972427		0.109546	1.27108
1785	D3ZTB4	Vacuolar protein sorting-associated protein 11 homolog	1	Vps11	Rattus norvegicus	101 kDa	12	12	0.999258	24464290	25391757	24447060	22286394	24459341	22235717	29289635	22572897	30957546		0.125538	1.07805		0.208193	1.19081
1786	A0A0G2K658	Carbonyl reductase [NADPH] 1-like	1	LOC102556347	Rattus norvegicus	36 kDa	12	2	0.999111	1769014	1682595	1287357	0	760392	0	602156	782551	0		0.0354887	3.64781
1787	F1LVA9	Dedicator of cytokinesis 5	1	Dock5	Rattus norvegicus	215 kDa	12	11	0.99911	33676100	30487205	34062358	34842334	34334192	34018969	29567243	23213927	23300280		0.286063	0.950721		0.0591412	0.732468
1788	D3ZXY2	PDZ domain containing 8 (Predicted)	1	Pdzd8	Rattus norvegicus	128 kDa	12	12	0.999086	17897580	17927698	14141412	18513010	20020361	15916060	29431638	29632938	28667132		0.447284	0.91624		0.0172469	1.61831
1789	A7M777	Keratin 85	1	Krt85	Rattus norvegicus	56 kDa	12	3	0.999016	506548	0	0	0	12571979	0	0	0	0
1790	D3ZVI2	Transcription activation suppressor family member 2	1	Tasor2	Rattus norvegicus	263 kDa	12	12	0.998797	9795356	10666546	12536215	11009848	10666313	11148228	6170568	6122110	6923891		0.998442	1.00016		0.00272045	0.584599
1791	D3ZZB2	Peroxin-1	1	Pex1	Rattus norvegicus	141 kDa	12	11	0.99873	18016640	13123145	11692345	14733859	18800805	11527162	15563601	22012802	12671585		0.814281	0.953088		0.658106	1.10781
1792	A0A0G2K132	Formin-like 2	1	Fmnl2	Rattus norvegicus	118 kDa	12	9	0.998639	15896220	21406397	15745036	17527236	14550400	14633418	2518341	3182750	5510517		0.375748	1.1281		0.0183531	0.22789
1793	Q9R037	WD repeat-containing protein 44	1	Wdr44	Rattus norvegicus	101 kDa	12	12	0.998617	18023530	41192641	38112887	19471767	39953744	39916462	41766407	53749211	52258547		0.93485	0.96948		0.198108	1.55745
1794	A0A0G2JZJ3	Trinucleotide repeat-containing adaptor 6A	1	Tnrc6a	Rattus norvegicus	210 kDa	12	11	0.998617	26964440	27654480	28498604	25891580	26529103	29653308	28949926	27473497	25465551		0.775666	1.01424		0.974917	0.998129
1795	A0A0G2K9M1	Uncharacterized protein	2	None	Rattus norvegicus	42 kDa	12	1	0.998047	2650160	1864925	2485709	2440868	2440689	2370908	6528574	6041845	5473110		0.709339	0.954562		0.00237105	2.4817
1796	M0RBE0	Helicase ARIP4-like	1	LOC102552166	Rattus norvegicus	122 kDa	12	12	0.99803	23183580	25659909	25231015	27007200	21163177	23242916	11397795	14800385	11800579		0.639448	1.04153		0.00456794	0.531148
1797	M0RAP5	SET-binding factor 1	1	Sbf1	Rattus norvegicus	211 kDa	12	11	0.997724	14659630	9722110	9047671	9101405	7334669	8820530	21904572	11448851	10080684		0.218186	1.29861		0.173549	1.6253
1798	A0A0G2K5I7	[Histone H3]-trimethyl-L-lysine(9) demethylase	1	Kdm4a	Rattus norvegicus	120 kDa	12	12	0.997549	51486830	53308010	39742194	54909797	56341144	38877892	14968768	13963597	13584296		0.840692	0.967952		0.0065307	0.286866
1799	D4AAI9	Bromodomain and WD repeat domain-containing 1	1	Brwd1	Rattus norvegicus	259 kDa	12	11	0.996036	30790120	25187565	31001321	14682569	32368677	26329615	9140158	11692574	6320956		0.45851	1.24318		0.0339125	0.377943
1800	Q6AY21	G3BP stress granule assembly factor 2	1	G3bp2	Rattus norvegicus	51 kDa	11	11	1	427715500	416936221	451707922	401399875	357004410	386156992	327585014	276565403	277374930		0.0469462	1.13333		0.0229863	0.768643
1801	P63036	DnaJ homolog subfamily A member 1	1	Dnaja1	Rattus norvegicus	45 kDa	11	11	1	704183500	789576661	695143478	796527620	778062245	764780637	513773904	550211550	515314051		0.230056	0.934259		0.000543788	0.67485
1802	Q6AYK5	Cell growth-regulating nucleolar protein	1	Lyar	Rattus norvegicus	44 kDa	11	11	1	406864100	386624122	404285843	371678302	328974758	350208995	251532609	217051028	215148104		0.0470479	1.14092		0.00334526	0.649749
1803	Q5U2U7	mRNA cap guanine-N7 methyltransferase	1	Rnmt	Rattus norvegicus	53 kDa	11	11	1	417550900	452943566	380591960	444580823	472291160	398326628	242125447	251749239	246445693		0.518779	0.951198		0.00552319	0.564213
1804	Q8VHK7	Hepatoma-derived growth factor	1	Hdgf	Rattus norvegicus	26 kDa	11	11	1	1275427000	1166229948	1200749695	1206182291	1073648874	1191547903	892369670	831781490	796959787		0.349069	1.04995		0.00309642	0.726442
1805	P62630	Elongation factor 1-alpha 1	2	Eef1a1	Rattus norvegicus	50 kDa	11	5	1	12102820000	11863013715	13180395137	11408030667	10604220646	11436115635	11076062582	9341378251	10878814936		0.0663468	1.11006		0.336282	0.933546
1806	G3V727	RNA helicase	1	Ddx47	Rattus norvegicus	51 kDa	11	11	1	275942000	275235853	263597041	274909347	304607147	260243077	167247429	186535346	171335813		0.60955	0.972116		0.0017748	0.62597
1807	Q00438	Polypyrimidine tract-binding protein 1	1	Ptbp1	Rattus norvegicus	59 kDa	11	10	1	1141711000	1166926342	1220753121	1181516480	1126228376	1176532652	656766390	498436129	532733070		0.639028	1.01279		0.0106652	0.481157
1808	D4A8H5	Protein phosphatase 4, regulatory subunit 2	1	Ppp4r2	Rattus norvegicus	46 kDa	11	11	1	196449500	181154908	175951072	176830882	155747553	178612402	144878957	124362882	127614036		0.223211	1.08376		0.0173177	0.776071
1809	P97834	COP9 signalosome complex subunit 1	1	Gps1	Rattus norvegicus	53 kDa	11	11	1	264538100	277778725	253837846	257866933	254074960	249071354	295982640	292400005	311196621		0.223037	1.04557		0.0043021	1.18177
1810	Q4KLN6	Ribonucleoside-diphosphate reductase subunit M2	2	Rrm2	Rattus norvegicus	45 kDa	11	10	1	461965900	399130010	418252001	383620624	394981685	429044344	277044845	284920638	275793364		0.359248	1.05859		0.00497302	0.694426
1811	D3ZZA6	Lin-28 homolog A	1	Lin28a	Rattus norvegicus	23 kDa	11	10	1	2017309000	2119921340	1748092369	1811017575	2101350641	1692124591	659040302	551348360	551113528		0.595226	1.051		0.000194008	0.314467
1812	P21533	60S ribosomal protein L6	2	Rpl6	Rattus norvegicus	34 kDa	11	11	1	7551971000	8137663343	7362841456	7067466601	6445587525	7075028046	5948596176	5318401293	5640338313		0.0585113	1.11974		0.0116834	0.821137
1813	Q64428	Trifunctional enzyme subunit alpha, mitochondrial	1	Hadha	Rattus norvegicus	83 kDa	11	11	1	287333000	266274925	275909325	236818196	221564554	261064397	553524493	570065634	601538071		0.0760922	1.15506		0.000515941	2.40189
1814	G3V6G5	Transducin (Beta)-like 1 X-linked (Predicted)	1	Tbl1x	Rattus norvegicus	57 kDa	11	8	1	86054000	85248000	80735493	79432769	80650293	83206819	74332808	66976309	59918738		0.22793	1.03574		0.0834795	0.824075
1815	D3ZW08	Adenylosuccinate lyase	1	Adsl	Rattus norvegicus	55 kDa	11	11	1	397762400	370641115	367585317	375001842	367629142	342088306	390195591	391616338	412832353		0.284935	1.04741		0.0524493	1.10182
1816	D3ZZ10	RCG37285	1	Zcchc3	Rattus norvegicus	44 kDa	11	11	1	181756900	189308559	179917953	180889544	176675910	172582709	184361080	199095466	191071169		0.136865	1.03924		0.047665	1.08338
1817	Q6P9U8	Eukaryotic translation initiation factor 3 subunit H	1	Eif3h	Rattus norvegicus	40 kDa	11	11	1	1181427000	1249008283	1140122208	1250922620	1185424376	1136334989	760321339	830131942	1003723690		0.989717	0.999473		0.0459357	0.721743
1818	Q5BK63	NADH dehydrogenase [ubiquinone] 1 alpha subcomplex subunit 9, mitochondrial	1	Ndufa9	Rattus norvegicus	43 kDa	11	11	1	192207600	222793430	195362466	226536596	240928715	206477318	265165910	361266412	317188608		0.20017	0.905465		0.0471064	1.39184
1819	B1WC70	Protein phosphatase 1, regulatory (Inhibitor) subunit 8	1	Ppp1r8	Rattus norvegicus	39 kDa	11	11	1	139125200	127178890	126167766	127211159	124085630	120200687	81477093	99618563	93656344		0.222444	1.0557		0.0287833	0.737202
[truncated: 6,281 more rows]
